# Supplementary material for: Index and biological spectrum of human DNase I hypersensitive sites
Source: Nature. 2020 Jul 29;584(7820):244–51. doi: 10.1038/s41586-020-2559-3 (PMC7422677; doi:10.1038/s41586-020-2559-3)
Supplement: Supplementary file 4 — Supplementary Table 2 | Gene labeling spreadsheet. Spreadsheet with per-component gene labelings. [file 41586_2020_2559_MOESM4_ESM.xlsx]

## Sheet: Placental & trophoblast
seqname	start	end	strand	name	category	type	top_component	top_comp_ooe	top_comp_p	top_comp_rank
chr1	26177403	26189886	+	CNKSR1	protein_coding	protein_coding	Placental & trophoblast	9.22363	21.1633	184
chr5	179836634	179858806	-	C5orf45	protein_coding	protein_coding	Placental & trophoblast	8.63529	25.722	198
chr19	55044343	55069529	-	RDH13	protein_coding	protein_coding	Placental & trophoblast	8.63529	25.722	199
chr19	53632056	53637009	+	DPRX	protein_coding	transcription_factor	Placental & trophoblast	12.2128	11.3224	249
chr6	53126964	53148829	-	GCM1	protein_coding	transcription_factor	Placental & trophoblast	8.36562	19.4624	328
chr1	15438442	15449242	+	CTRC	protein_coding	protein_coding	Placental & trophoblast	8.62078	16.3901	332
chr5	178859953	178885028	+	ZNF354B	protein_coding	transcription_factor	Placental & trophoblast	8.51193	16.9232	337
chr16	2223566	2235742	+	E4F1	protein_coding	transcription_factor	Placental & trophoblast	8.10967	19.6264	345
chr6	39314948	39322968	-	KCNK16	protein_coding	protein_coding	Placental & trophoblast	8.72888	14.3867	373
chr5	1201595	1225117	+	SLC6A19	protein_coding	protein_coding	Placental & trophoblast	7.58387	24.239	403
chr14	77458030	77469474	+	AHSA1	protein_coding	protein_coding	Placental & trophoblast	8.22893	15.0684	432
chr1	1311585	1324687	-	INTS11	protein_coding	protein_coding	Placental & trophoblast	8.43791	13.9831	450
chr19	17267350	17279337	+	BABAM1	protein_coding	protein_coding	Placental & trophoblast	8.71121	12.9106	455
chr1	16043736	16057285	+	CLCNKB	protein_coding	protein_coding	Placental & trophoblast	7.99381	16.7113	460
chr1	212624474	212626778	+	FAM71A	protein_coding	protein_coding	Placental & trophoblast	9.08388	11.8588	480
chr19	18208652	18248200	-	PDE4C	protein_coding	protein_coding	Placental & trophoblast	7.03159	34.4747	497
chr1	3630767	3650073	-	WRAP73	protein_coding	protein_coding	Placental & trophoblast	7.85717	15.8075	504
chr17	42156895	42181278	-	KCNH4	protein_coding	protein_coding	Placental & trophoblast	7.35063	20.4944	518
chr16	4777669	4788521	-	SEPT12	protein_coding	protein_coding	Placental & trophoblast	7.66074	15.4683	542
chr1	159872364	159900163	-	CFAP45	protein_coding	protein_coding	Placental & trophoblast	6.96431	27.7423	546
chr14	77474397	77498850	-	ISM2	protein_coding	protein_coding	Placental & trophoblast	7.04217	22.6959	563
chr1	22563564	22603594	+	EPHA8	protein_coding	protein_coding	Placental & trophoblast	7.05336	22.1348	569
chr1	159857932	159873014	-	RP11-190A12.7	protein_coding	protein_coding	Placental & trophoblast	7.3146	17.9455	589
chr10	84220495	84225589	-	LRIT2	protein_coding	protein_coding	Placental & trophoblast	8.88201	10.8995	600
chr3	98147479	98156614	+	OR5H14	protein_coding	protein_coding	Placental & trophoblast	9.11575	10.3744	614
chr19	5558167	5568034	-	TINCR	protein_coding	protein_coding	Placental & trophoblast	8.08898	12.1371	635
chr19	43716010	43720021	+	IRGC	protein_coding	protein_coding	Placental & trophoblast	9.77022	9.35923	645
chr1	156249224	156282825	-	SMG5	protein_coding	protein_coding	Placental & trophoblast	6.85744	21.0044	664
chr19	40379271	40390187	-	HIPK4	protein_coding	protein_coding	Placental & trophoblast	7.67083	12.9034	684
chr19	50770464	50771732	+	GPR32	protein_coding	protein_coding	Placental & trophoblast	10.9007	8.44179	709
chr19	18207961	18255419	-	LLNLR-225F10.1	protein_coding	protein_coding	Placental & trophoblast	6.41108	35.438	735
chr19	17249176	17264796	-	USHBP1	protein_coding	protein_coding	Placental & trophoblast	7.40168	13.1429	789
chr16	28456371	28492041	-	RP11-435I10.4	protein_coding	protein_coding	Placental & trophoblast	6.92797	15.9359	791
chr12	6873569	6907733	+	LRRC23	protein_coding	protein_coding	Placental & trophoblast	6.4907	21.6289	810
chr15	74337759	74367740	-	CYP11A1	protein_coding	protein_coding	Placental & trophoblast	6.48621	21.0671	820
chr10	84231593	84241461	-	LRIT1	protein_coding	protein_coding	Placental & trophoblast	7.99381	10.6711	847
chr11	369804	382116	+	B4GALNT4	protein_coding	protein_coding	Placental & trophoblast	6.79746	15.094	858
chr19	17281645	17287646	+	ANKLE1	protein_coding	protein_coding	Placental & trophoblast	7.54971	11.4544	873
chr1	6461151	6466195	-	TNFRSF25	protein_coding	protein_coding	Placental & trophoblast	7.54971	11.4544	874
chr19	49591643	49626439	+	PRR12	protein_coding	transcription_factor	Placental & trophoblast	6.15876	26.3276	883
chr19	17267418	17282966	+	CTD-2278I10.6	protein_coding	protein_coding	Placental & trophoblast	7.01212	12.5449	931
chr19	14028148	14031042	+	RLN3	protein_coding	protein_coding	Placental & trophoblast	7.68636	10.3291	952
chr1	153149582	153150869	-	SPRR2G	protein_coding	protein_coding	Placental & trophoblast	9.99227	7.87006	962
chr17	76006845	76027452	-	EVPL	protein_coding	protein_coding	Placental & trophoblast	6.14909	19.5313	996
chr17	1279663	1300987	+	TUSC5	protein_coding	protein_coding	Placental & trophoblast	6.3339	16.3199	1010
chr19	35718019	35738878	+	KMT2B	protein_coding	transcription_factor	Placental & trophoblast	6.04184	20.7468	1041
chr9	33025211	33039907	+	DNAJA1	protein_coding	protein_coding	Placental & trophoblast	6.52556	14.0004	1061
chr20	35267885	35280043	-	RP4-614O4.11	protein_coding	protein_coding	Placental & trophoblast	6.66151	12.5625	1098
chr19	53044738	53051076	+	ERVV-2	protein_coding	protein_coding	Placental & trophoblast	11.6576	6.99863	1103
chr6	31797396	31806984	-	LSM2	protein_coding	protein_coding	Placental & trophoblast	7.87269	9.20503	1112
chr17	41523617	41528308	-	KRT19	protein_coding	protein_coding	Placental & trophoblast	7.40168	10.0085	1125
chr16	28477294	28495550	-	CLN3	protein_coding	protein_coding	Placental & trophoblast	6.2021	14.9549	1128
chr17	80135214	80147183	-	EIF4A3	protein_coding	protein_coding	Placental & trophoblast	6.51348	12.8696	1137
chr8	142784880	142786592	-	LY6D	protein_coding	protein_coding	Placental & trophoblast	8.88201	7.92174	1146
chr6	44278743	44297688	-	TCTE1	protein_coding	protein_coding	Placental & trophoblast	6.05592	16.1736	1150
chrX	333963	386710	-	PPP2R3B	protein_coding	protein_coding	Placental & trophoblast	5.70987	24.003	1179
chr16	1678256	1702086	+	HN1L	protein_coding	protein_coding	Placental & trophoblast	5.9026	18.2941	1194
chr16	28904421	28925752	-	RABEP2	protein_coding	protein_coding	Placental & trophoblast	6.09698	14.7218	1196
chr11	134378506	134411918	-	B3GAT1	protein_coding	protein_coding	Placental & trophoblast	5.77331	19.8688	1238
chr12	124946825	124989121	-	DHX37	protein_coding	protein_coding	Placental & trophoblast	5.96553	15.9483	1241
chr14	24094053	24104125	+	PCK2	protein_coding	protein_coding	Placental & trophoblast	6.49904	11.7372	1273
chr5	176365468	176381909	+	ARL10	protein_coding	protein_coding	Placental & trophoblast	6.35871	12.0541	1292
chr17	75135248	75154683	-	HN1	protein_coding	protein_coding	Placental & trophoblast	5.94412	15.3899	1312
chr19	3750880	3761699	-	APBA3	protein_coding	protein_coding	Placental & trophoblast	7.5304	8.87456	1315
chr10	103453387	103458888	-	CALHM1	protein_coding	protein_coding	Placental & trophoblast	7.5304	8.87456	1316
chr12	57487957	57516649	+	MARS	protein_coding	protein_coding	Placental & trophoblast	6.05592	13.5999	1336
chr19	1573596	1592801	-	MBD3	protein_coding	transcription_factor	Placental & trophoblast	5.92134	14.8315	1369
chr17	42536172	42544449	+	NAGLU	protein_coding	protein_coding	Placental & trophoblast	7.17393	9.13733	1416
chr22	37180167	37188289	-	C1QTNF6	protein_coding	protein_coding	Placental & trophoblast	6.21741	11.8132	1442
chr19	49665142	49673915	+	BCL2L12	protein_coding	protein_coding	Placental & trophoblast	6.21741	11.8132	1444
chr22	37065436	37109563	-	TMPRSS6	protein_coding	protein_coding	Placental & trophoblast	5.47863	21.1984	1462
chr8	143213193	143217170	+	GPIHBP1	protein_coding	protein_coding	Placental & trophoblast	6.89122	9.42213	1479
chr19	4536409	4540474	-	LRG1	protein_coding	protein_coding	Placental & trophoblast	6.89122	9.42213	1480
chr14	106062151	106062683	-	IGHV3-7	protein_coding	IG_V_gene	Placental & trophoblast	7.61316	8.30711	1488
chr6	35497874	35512938	-	TULP1	protein_coding	protein_coding	Placental & trophoblast	6.00842	12.4778	1495
chr17	82239727	82273428	-	CSNK1D	protein_coding	protein_coding	Placental & trophoblast	5.35198	22.0662	1538
chr4	79316653	79326050	-	NAA11	protein_coding	protein_coding	Placental & trophoblast	7.21664	8.56699	1549
chr19	1554669	1568058	-	MEX3D	protein_coding	protein_coding	Placental & trophoblast	6.08225	11.5806	1560
chr22	37125838	37149990	-	IL2RB	protein_coding	protein_coding	Placental & trophoblast	5.77331	13.5009	1579
chr9	129094810	129110804	-	CRAT	protein_coding	protein_coding	Placental & trophoblast	5.98176	11.9167	1603
chr7	92468380	92477915	-	ERVW-1	protein_coding	protein_coding	Placental & trophoblast	6.90823	8.85131	1607
chr10	46375627	46391781	+	ANXA8L1	protein_coding	protein_coding	Placental & trophoblast	10.3624	6.37489	1622
chr20	35285731	35292401	-	FAM83C	protein_coding	protein_coding	Placental & trophoblast	6.66151	9.15265	1645
chr20	1551960	1620009	-	RP4-576H24.4	protein_coding	protein_coding	Placental & trophoblast	5.16396	22.587	1694
chr22	37807905	37817176	+	GCAT	protein_coding	protein_coding	Placental & trophoblast	6.45965	9.46631	1708
chr16	89644431	89657845	-	CHMP1A	protein_coding	protein_coding	Placental & trophoblast	5.86213	11.6971	1715
chr9	89318506	89359650	+	SECISBP2	protein_coding	protein_coding	Placental & trophoblast	5.32921	17.023	1725
chr10	132104671	132184809	+	JAKMIP3	protein_coding	protein_coding	Placental & trophoblast	4.99613	37.3023	1748
chr17	81977550	82017406	+	ASPSCR1	protein_coding	protein_coding	Placental & trophoblast	5.15008	20.7918	1750
chr19	17075781	17213295	+	MYO9B	protein_coding	protein_coding	Placental & trophoblast	4.95112	46.4452	1775
chr2	74483089	74494886	+	TTC31	protein_coding	protein_coding	Placental & trophoblast	6.02708	10.4546	1778
chr7	112423144	112477200	+	IFRD1	protein_coding	protein_coding	Placental & trophoblast	5.08512	22.2336	1791
chr22	41245611	41286251	-	RANGAP1	protein_coding	protein_coding	Placental & trophoblast	5.17399	18.2745	1826
chr7	44201049	44214294	+	YKT6	protein_coding	protein_coding	Placental & trophoblast	5.92134	10.7944	1838
chr16	28878405	28904464	+	ATP2A1	protein_coding	protein_coding	Placental & trophoblast	5.32921	15.219	1843
chr17	43847176	43863629	+	CD300LG	protein_coding	protein_coding	Placental & trophoblast	5.60969	12.1835	1867
chr3	98130721	98138548	+	OR5H1	protein_coding	protein_coding	Placental & trophoblast	7.83707	7.17159	1875
chr7	151190873	151205496	-	IQCA1L	protein_coding	protein_coding	Placental & trophoblast	6.26966	9.22176	1890
chr5	177511577	177517469	-	DDX41	protein_coding	protein_coding	Placental & trophoblast	6.26966	9.22176	1893
chr19	49659570	49665875	-	IRF3	protein_coding	transcription_factor	Placental & trophoblast	6.12139	9.55379	1920
chr14	24080167	24115014	-	NRL	protein_coding	transcription_factor	Placental & trophoblast	5.1573	16.4746	1933
chr20	1563521	1620009	-	SIRPB1	protein_coding	protein_coding	Placental & trophoblast	4.98342	21.3556	1938
chr9	35696948	35732395	-	TLN1	protein_coding	protein_coding	Placental & trophoblast	5.13491	16.8358	1939
chr1	156243321	156248117	-	PAQR6	protein_coding	protein_coding	Placental & trophoblast	5.88692	10.2333	1981
chr7	100107168	100119841	-	TAF6	protein_coding	protein_coding	Placental & trophoblast	5.99536	9.89136	1987
chr22	44668547	44737681	+	PRR5	protein_coding	protein_coding	Placental & trophoblast	4.81476	30.2429	2007
chr12	124289164	124316022	+	FAM101A	protein_coding	protein_coding	Placental & trophoblast	5.29271	13.7706	2010
chr19	3708109	3750812	+	TJP3	protein_coding	protein_coding	Placental & trophoblast	5.32921	13.4116	2015
chr6	28080975	28089563	+	ZNF165	protein_coding	transcription_factor	Placental & trophoblast	6.95114	7.70643	2036
chr4	8199367	8241103	+	SH3TC1	protein_coding	protein_coding	Placental & trophoblast	4.95484	19.5653	2041
chr17	34579487	34639318	+	TMEM132E	protein_coding	protein_coding	Placental & trophoblast	4.93057	20.2928	2050
chr19	51519525	51531717	-	SIGLEC6	protein_coding	protein_coding	Placental & trophoblast	6.66151	8.00965	2060
chr1	16021871	16034050	+	CLCNKA	protein_coding	protein_coding	Placental & trophoblast	6.66151	8.00965	2091
chr3	48599003	48610037	-	UQCRC1	protein_coding	protein_coding	Placental & trophoblast	6.09052	8.9881	2103
chr1	11919591	11926423	-	KIAA2013	protein_coding	protein_coding	Placental & trophoblast	6.09052	8.9881	2104
chr7	102456238	102464876	-	ALKBH4	protein_coding	protein_coding	Placental & trophoblast	6.24517	8.65376	2115
chr9	129738331	129753047	-	PTGES	protein_coding	protein_coding	Placental & trophoblast	5.41953	11.7895	2138
chr22	30331988	30356947	-	SF3A1	protein_coding	protein_coding	Placental & trophoblast	5.41953	11.7895	2139
chr19	46647612	46661138	-	DACT3	protein_coding	protein_coding	Placental & trophoblast	5.59567	10.7225	2142
chr11	66616626	66646469	+	RBM14-RBM4	protein_coding	protein_coding	Placental & trophoblast	5.05356	14.8604	2161
chr19	11089362	11132163	+	LDLR	protein_coding	protein_coding	Placental & trophoblast	4.96348	16.6809	2163
chr17	40019098	40054407	-	MED24	protein_coding	protein_coding	Placental & trophoblast	4.93445	17.4099	2167
chr19	14091688	14117744	-	PRKACA	protein_coding	protein_coding	Placental & trophoblast	5.18118	13.045	2181
chr15	51208057	51338610	-	CYP19A1	protein_coding	protein_coding	Placental & trophoblast	4.62227	40.0327	2188
chr19	17455425	17460954	-	NXNL1	protein_coding	protein_coding	Placental & trophoblast	9.32612	5.88144	2239
chr14	105210367	105315589	-	BRF1	protein_coding	protein_coding	Placental & trophoblast	4.59615	31.0355	2265
chr14	69775417	69797289	-	SLC10A1	protein_coding	protein_coding	Placental & trophoblast	5.55126	10.168	2288
chr12	124776856	124863917	-	SCARB1	protein_coding	protein_coding	Placental & trophoblast	4.58361	29.4239	2290
chr8	144082610	144086216	+	GPAA1	protein_coding	protein_coding	Placental & trophoblast	6.97873	7.13202	2317
chr15	64815632	64825668	-	PIF1	protein_coding	protein_coding	Placental & trophoblast	5.80747	9.1111	2325
chr2	218356856	218368094	+	CATIP	protein_coding	protein_coding	Placental & trophoblast	6.21741	8.08511	2326
chr19	6361452	6368910	+	CLPP	protein_coding	protein_coding	Placental & trophoblast	6.41479	7.75562	2340
chr17	41486136	41492546	-	KRT36	protein_coding	protein_coding	Placental & trophoblast	6.41479	7.75562	2343
chr16	1706183	1770317	+	MAPK8IP3	protein_coding	protein_coding	Placental & trophoblast	4.58904	24.5182	2355
chr14	101964510	102056443	+	DYNC1H1	protein_coding	protein_coding	Placental & trophoblast	4.59683	23.4195	2361
chr10	73812501	73874591	-	CAMK2G	protein_coding	protein_coding	Placental & trophoblast	4.64965	21.0058	2365
chr14	77181827	77259495	+	TMEM63C	protein_coding	protein_coding	Placental & trophoblast	4.60859	21.9538	2407
chr15	78959947	79090773	-	RASGRF1	protein_coding	protein_coding	Placental & trophoblast	4.45632	36.5895	2420
chr21	33266358	33297234	+	IL10RB	protein_coding	protein_coding	Placental & trophoblast	5.12424	11.5991	2448
chr9	5231419	5235304	+	INSL4	protein_coding	protein_coding	Placental & trophoblast	8.19878	6.0369	2458
chr17	58660424	58692018	-	CTD-2200P10.1	protein_coding	protein_coding	Placental & trophoblast	5.23404	10.5075	2537
chr1	155234452	155244670	-	GBA	protein_coding	protein_coding	Placental & trophoblast	5.76131	8.55012	2559
chr1	12567910	12617731	-	DHRS3	protein_coding	protein_coding	Placental & trophoblast	4.57661	17.9844	2570
chr22	15690078	15721631	+	POTEH	protein_coding	protein_coding	Placental & trophoblast	9.99227	5.35818	2600
chr22	36226210	36239954	-	APOL2	protein_coding	protein_coding	Placental & trophoblast	5.07544	11.0588	2615
chr3	13816258	13880121	-	WNT7A	protein_coding	protein_coding	Placental & trophoblast	4.58661	16.8814	2627
chr8	143706694	143708109	-	CCDC166	protein_coding	protein_coding	Placental & trophoblast	7.4942	6.27513	2641
chr16	2205177	2209396	+	MLST8	protein_coding	protein_coding	Placental & trophoblast	6.39505	7.18343	2668
chr1	2073462	2185390	+	PRKCZ	protein_coding	protein_coding	Placental & trophoblast	4.32501	31.8167	2675
chr12	49791146	49828425	-	NCKAP5L	protein_coding	protein_coding	Placental & trophoblast	4.59821	15.7775	2678
chr11	1732410	1750591	-	IFITM10	protein_coding	protein_coding	Placental & trophoblast	4.94855	11.6214	2686
chr9	131289694	131309262	+	PLPP7	protein_coding	protein_coding	Placental & trophoblast	5.14222	10.3278	2689
chr22	37570246	37580080	-	LGALS2	protein_coding	protein_coding	Placental & trophoblast	5.52418	8.70168	2736
chr16	649325	667833	+	WDR90	protein_coding	protein_coding	Placental & trophoblast	5.52418	8.70168	2739
chr16	28292519	28323849	+	SBK1	protein_coding	protein_coding	Placental & trophoblast	4.99613	10.887	2746
chr6	44270743	44307506	+	TMEM151B	protein_coding	protein_coding	Placental & trophoblast	4.56103	15.2601	2759
chr9	132161947	132244534	+	NTNG2	protein_coding	protein_coding	Placental & trophoblast	4.31412	25.0062	2761
chr10	132397168	132417863	+	PWWP2B	protein_coding	protein_coding	Placental & trophoblast	4.76997	12.4002	2783
chr2	218270485	218346793	+	PNKD	protein_coding	protein_coding	Placental & trophoblast	4.24708	26.2967	2870
chr17	27756766	27800499	-	NOS2	protein_coding	protein_coding	Placental & trophoblast	4.79629	11.6626	2888
chr7	100101664	100110319	+	AP4M1	protein_coding	protein_coding	Placental & trophoblast	5.39265	8.5081	2949
chr19	8052767	8062622	+	CCL25	protein_coding	protein_coding	Placental & trophoblast	5.97239	7.28864	2954
chr19	1524077	1536046	+	PLK5	protein_coding	protein_coding	Placental & trophoblast	5.97239	7.28864	2955
chr12	120127203	120194710	-	GCN1	protein_coding	protein_coding	Placental & trophoblast	4.37162	16.0169	2958
chr1	6613685	6624033	+	PHF13	protein_coding	protein_coding	Placental & trophoblast	5.46586	8.14665	3008
chr19	44846526	44889228	+	NECTIN2	protein_coding	protein_coding	Placental & trophoblast	4.40239	14.6831	3032
chr9	128411766	128437351	+	CERCAM	protein_coding	protein_coding	Placental & trophoblast	4.86396	10.1857	3055
chr19	18340587	18369950	+	PGPEP1	protein_coding	protein_coding	Placental & trophoblast	4.86396	10.1857	3058
chr19	51379910	51387960	-	LIM2	protein_coding	protein_coding	Placental & trophoblast	7.61316	5.69877	3067
chr17	42682613	42699814	+	CNTNAP1	protein_coding	protein_coding	Placental & trophoblast	5.21336	8.68689	3073
chr19	1578339	1605445	-	AC005943.2	protein_coding	protein_coding	Placental & trophoblast	4.75822	10.7649	3084
chr19	13104907	13117567	-	TRMT1	protein_coding	protein_coding	Placental & trophoblast	5.55126	7.78665	3107
chr15	74836116	74843197	-	ULK3	protein_coding	protein_coding	Placental & trophoblast	5.26724	8.32132	3137
chr11	1734821	1763954	-	RP11-295K3.1	protein_coding	protein_coding	Placental & trophoblast	4.48928	12.3831	3139
chr16	56865207	56915850	+	SLC12A3	protein_coding	protein_coding	Placental & trophoblast	4.44101	12.9791	3146
chr22	37686323	37693478	+	NOL12	protein_coding	protein_coding	Placental & trophoblast	5.65219	7.42859	3179
chr19	6375148	6379058	-	PSPN	protein_coding	protein_coding	Placental & trophoblast	5.65219	7.42859	3183
chr17	28879335	28897679	-	FLOT2	protein_coding	protein_coding	Placental & trophoblast	5.06275	8.87724	3199
chr1	156212982	156243332	+	PMF1-BGLAP	protein_coding	protein_coding	Placental & trophoblast	4.61865	10.8267	3273
chr16	67277510	67289479	+	PLEKHG4	protein_coding	protein_coding	Placental & trophoblast	5.10243	8.50901	3290
chr3	184155388	184173610	+	DVL3	protein_coding	protein_coding	Placental & trophoblast	4.80502	9.65406	3292
chr20	833715	846279	+	FAM110A	protein_coding	protein_coding	Placental & trophoblast	4.80502	9.65406	3293
chr11	64784914	64803241	-	MAP4K2	protein_coding	protein_coding	Placental & trophoblast	4.80502	9.65406	3295
chr7	124777292	124790689	-	C7orf77	protein_coding	protein_coding	Placental & trophoblast	5.77331	7.07313	3310
chr19	40778266	40796935	+	RAB4B	protein_coding	protein_coding	Placental & trophoblast	5.77331	7.07313	3312
chr19	51795163	51826189	+	FPR3	protein_coding	protein_coding	Placental & trophoblast	4.93445	9.07667	3313
chr11	57386794	57390657	-	PRG2	protein_coding	protein_coding	Placental & trophoblast	5.77331	7.07313	3315
chr1	35182932	35193148	-	SFPQ	protein_coding	protein_coding	Placental & trophoblast	4.93445	9.07667	3316
chr14	95407266	95475836	-	SYNE3	protein_coding	protein_coding	Placental & trophoblast	4.10584	17.2638	3370
chr22	43923739	43947568	+	PNPLA3	protein_coding	protein_coding	Placental & trophoblast	4.82385	9.28333	3378
chr22	32801701	32863043	+	TIMP3	protein_coding	protein_coding	Placental & trophoblast	4.06465	18.7134	3382
chr19	45890020	45902604	-	MYPOP	protein_coding	transcription_factor	Placental & trophoblast	5.14753	8.14094	3405
chr16	28931939	28939346	+	CD19	protein_coding	protein_coding	Placental & trophoblast	5.92134	6.72127	3415
chr11	118971707	118981291	+	FOXR1	protein_coding	transcription_factor	Placental & trophoblast	6.10639	6.37448	3445
chr5	176392455	176416569	-	CLTB	protein_coding	protein_coding	Placental & trophoblast	4.44101	11.1288	3447
chr16	1240696	1242554	+	TPSAB1	protein_coding	protein_coding	Placental & trophoblast	8.88201	4.90985	3486
chr19	4343527	4360086	+	MPND	protein_coding	protein_coding	Placental & trophoblast	4.84474	8.91236	3487
chr14	24120956	24131829	+	RP11-468E2.6	protein_coding	protein_coding	Placental & trophoblast	5.48595	7.22946	3492
chr12	51244558	51270890	-	SMAGP	protein_coding	protein_coding	Placental & trophoblast	4.64287	9.71323	3533
chr19	55132794	55149354	-	TNNT1	protein_coding	protein_coding	Placental & trophoblast	4.99613	8.3367	3534
chr19	17292131	17303473	-	ABHD8	protein_coding	protein_coding	Placental & trophoblast	4.99613	8.3367	3536
chr19	4502192	4518465	-	PLIN4	protein_coding	protein_coding	Placental & trophoblast	4.99613	8.3367	3537
chr22	38201882	38216511	+	MAFF	protein_coding	transcription_factor	Placental & trophoblast	4.74209	9.12433	3580
chr1	156212993	156240040	+	PMF1	protein_coding	protein_coding	Placental & trophoblast	4.74209	9.12433	3583
chr9	127505339	127578989	-	FAM129B	protein_coding	protein_coding	Placental & trophoblast	3.92611	20.1679	3595
chr2	3531984	3547957	-	RP13-512J5.1	protein_coding	protein_coding	Placental & trophoblast	5.25909	7.40574	3652
chr19	48880965	48898733	-	TULP2	protein_coding	protein_coding	Placental & trophoblast	5.25909	7.40574	3656
chr6	35452361	35467103	+	FANCE	protein_coding	protein_coding	Placental & trophoblast	5.03314	7.96659	3668
chr19	2977446	2995184	+	TLE6	protein_coding	protein_coding	Placental & trophoblast	5.03314	7.96659	3669
chr3	57571363	57597408	-	ARF4	protein_coding	protein_coding	Placental & trophoblast	4.75822	8.75246	3687
chr4	6575175	6623362	+	MAN2B2	protein_coding	protein_coding	Placental & trophoblast	4.38685	10.617	3693
chr11	120210767	120230332	+	OAF	protein_coding	protein_coding	Placental & trophoblast	4.38685	10.617	3695
chr19	17292609	17306655	+	MRPL34	protein_coding	protein_coding	Placental & trophoblast	4.66306	8.9693	3772
chr1	31629862	31644887	-	PEF1	protein_coding	protein_coding	Placental & trophoblast	4.66306	8.9693	3778
chr17	42124978	42155044	-	RAB5C	protein_coding	protein_coding	Placental & trophoblast	4.44101	10.0156	3782
chr2	112645857	112663827	+	SLC20A1	protein_coding	protein_coding	Placental & trophoblast	5.07544	7.59645	3828
chr9	35673856	35681159	+	CA9	protein_coding	protein_coding	Placental & trophoblast	5.70987	6.50918	3835
chr16	2235816	2238711	+	DNASE1L2	protein_coding	protein_coding	Placental & trophoblast	5.70987	6.50918	3849
chr19	41966582	41994276	-	ATP1A3	protein_coding	protein_coding	Placental & trophoblast	4.50632	9.4157	3853
chr19	41956879	41994232	-	CTD-2575K13.8	protein_coding	protein_coding	Placental & trophoblast	4.50632	9.4157	3855
chr5	176383946	176388975	-	NOP16	protein_coding	protein_coding	Placental & trophoblast	5.32921	7.03891	3883
chr19	4639518	4655568	+	TNFAIP8L1	protein_coding	protein_coding	Placental & trophoblast	4.67474	8.59676	3923
chr11	576486	612222	+	PHRF1	protein_coding	protein_coding	Placental & trophoblast	4.20727	11.1863	3928
chrX	41333348	41364472	+	DDX3X	protein_coding	protein_coding	Placental & trophoblast	4.2458	10.9489	3935
chr11	57389010	57410113	-	RP11-872D17.8	protein_coding	protein_coding	Placental & trophoblast	4.38257	9.87464	3948
chr7	100092729	100101940	-	MCM7	protein_coding	protein_coding	Placental & trophoblast	4.92373	7.79792	3965
chr19	19033613	19059501	+	ARMC6	protein_coding	protein_coding	Placental & trophoblast	4.92373	7.79792	3967
chr19	55708432	55738402	-	NLRP9	protein_coding	protein_coding	Placental & trophoblast	5.86213	6.1534	3975
chr19	14031748	14053216	+	IL27RA	protein_coding	protein_coding	Placental & trophoblast	5.86213	6.1534	3977
chr1	16921950	16972979	+	CROCC	protein_coding	protein_coding	Placental & trophoblast	3.95829	13.9738	3999
chr17	63938554	63972918	-	SCN4A	protein_coding	protein_coding	Placental & trophoblast	4.32998	10.1076	4000
chr19	10654261	10692417	+	ILF3	protein_coding	protein_coding	Placental & trophoblast	4.2824	10.3425	4040
chr19	3136193	3163769	+	GNA15	protein_coding	protein_coding	Placental & trophoblast	4.44101	9.2718	4056
chr16	56932048	56944863	+	HERPUD1	protein_coding	protein_coding	Placental & trophoblast	4.79629	8.00763	4058
chr1	3454426	3481113	+	ARHGEF16	protein_coding	protein_coding	Placental & trophoblast	4.09939	11.5376	4105
chr11	66638667	66666682	+	RBM4	protein_coding	protein_coding	Placental & trophoblast	4.68773	8.22379	4111
chr5	172834275	172952685	+	ERGIC1	protein_coding	protein_coding	Placental & trophoblast	3.61236	27.2174	4131
chr12	120095095	120116839	-	RAB35	protein_coding	protein_coding	Placental & trophoblast	4.59415	8.44508	4152
chr4	7965312	8158811	-	ABLIM2	protein_coding	protein_coding	Placental & trophoblast	3.57233	34.8675	4164
chr17	42549214	42555213	+	HSD17B1	protein_coding	protein_coding	Placental & trophoblast	6.05592	5.80236	4175
chr16	75204096	75207185	-	CTRB2	protein_coding	protein_coding	Placental & trophoblast	6.05592	5.80236	4177
chr20	32819893	32850405	+	MAPRE1	protein_coding	protein_coding	Placental & trophoblast	4.44101	8.89934	4196
chr14	77505997	77616773	-	SPTLC2	protein_coding	protein_coding	Placental & trophoblast	3.70084	18.4546	4203
chr17	75979220	76000586	+	TEN1	protein_coding	protein_coding	Placental & trophoblast	4.44101	8.89934	4205
chr1	212565334	212620772	+	ATF3	protein_coding	transcription_factor	Placental & trophoblast	3.92461	12.8809	4206
chr19	6379569	6393460	-	GTF2F1	protein_coding	protein_coding	Placental & trophoblast	4.81897	7.63462	4211
chr1	220689845	220699157	+	C1orf115	protein_coding	protein_coding	Placental & trophoblast	5.18118	6.85632	4233
chr17	81939645	81947233	-	MYADML2	protein_coding	protein_coding	Placental & trophoblast	5.51297	6.30817	4253
chr5	179820759	179838078	+	SQSTM1	protein_coding	protein_coding	Placental & trophoblast	4.2702	9.60094	4259
chr19	45039040	45070956	+	CLASRP	protein_coding	protein_coding	Placental & trophoblast	4.2702	9.60094	4260
chr1	204154938	204190324	-	REN	protein_coding	protein_coding	Placental & trophoblast	4.2702	9.60094	4261
chr7	140518420	140640776	-	DENND2A	protein_coding	protein_coding	Placental & trophoblast	3.67317	17.9906	4271
chr1	200969390	201023700	-	KIF21B	protein_coding	protein_coding	Placental & trophoblast	3.93138	12.2702	4292
chr19	8209313	8262421	+	CERS4	protein_coding	protein_coding	Placental & trophoblast	3.95174	12.0242	4298
chr19	57668935	57679152	+	ZSCAN4	protein_coding	transcription_factor	Placental & trophoblast	6.31091	5.45855	4351
chr4	165031953	165041744	+	TRIM60	protein_coding	protein_coding	Placental & trophoblast	9.51644	4.35684	4353
chr1	11654857	11663327	+	FBXO44	protein_coding	protein_coding	Placental & trophoblast	6.31091	5.45855	4365
chr16	56961850	56983845	+	CETP	protein_coding	protein_coding	Placental & trophoblast	4.44101	8.52646	4377
chr11	89869282	89876017	-	TRIM64B	protein_coding	protein_coding	Placental & trophoblast	9.51644	4.35684	4378
chr20	36777442	36863686	-	SOGA1	protein_coding	protein_coding	Placental & trophoblast	3.62814	18.2801	4399
chr14	94026329	94048930	+	OTUB2	protein_coding	protein_coding	Placental & trophoblast	4.13473	9.94872	4428
chr11	68754622	68841931	-	CPT1A	protein_coding	protein_coding	Placental & trophoblast	3.75778	14.0272	4433
chr16	11372015	11523588	-	CTD-3088G3.8	protein_coding	protein_coding	Placental & trophoblast	3.50826	23.7465	4440
chr19	48993448	49015995	+	RUVBL2	protein_coding	protein_coding	Placental & trophoblast	4.84474	7.26117	4448
chr1	3857267	3885420	+	DFFB	protein_coding	protein_coding	Placental & trophoblast	4.84474	7.26117	4452
chr7	149102784	149126346	-	ZNF425	protein_coding	transcription_factor	Placental & trophoblast	5.63666	5.94523	4512
chr12	52393931	52406355	-	KRT82	protein_coding	protein_coding	Placental & trophoblast	5.63666	5.94523	4517
chr1	32179686	32198285	+	TXLNA	protein_coding	protein_coding	Placental & trophoblast	4.61182	7.69761	4537
chr1	26169516	26171821	-	RP11-96L14.7	protein_coding	protein_coding	Placental & trophoblast	6.66151	5.12635	4539
chr19	55488567	55519098	+	SSC5D	protein_coding	protein_coding	Placental & trophoblast	4.20727	9.09713	4571
chr14	24249114	24263210	-	TGM1	protein_coding	protein_coding	Placental & trophoblast	5.04114	6.68113	4591
chr11	61258290	61295424	-	VWCE	protein_coding	protein_coding	Placental & trophoblast	4.01123	9.94247	4648
chr11	89797655	89808575	-	TRIM49	protein_coding	protein_coding	Placental & trophoblast	7.17393	4.8142	4654
chr10	122454653	122457352	+	ARMS2	protein_coding	protein_coding	Placental & trophoblast	7.17393	4.8142	4655
chr19	55229780	55258995	-	PPP6R1	protein_coding	protein_coding	Placental & trophoblast	3.95733	10.4346	4661
chr7	6461081	6484242	-	KDELR2	protein_coding	protein_coding	Placental & trophoblast	4.87428	6.88725	4664
chr19	35268978	35279815	+	USF2	protein_coding	transcription_factor	Placental & trophoblast	4.87428	6.88725	4666
chr17	81952507	81961293	-	NOTUM	protein_coding	protein_coding	Placental & trophoblast	4.87428	6.88725	4670
chr5	172958729	172969716	+	RPL26L1	protein_coding	protein_coding	Placental & trophoblast	5.32921	6.11724	4689
chr1	26190561	26202968	+	CATSPER4	protein_coding	protein_coding	Placental & trophoblast	5.32921	6.11724	4694
chr8	22089208	22104898	+	FAM160B2	protein_coding	protein_coding	Placental & trophoblast	4.73707	7.1019	4738
chr19	46838167	46850992	-	AP2S1	protein_coding	protein_coding	Placental & trophoblast	4.5248	7.54916	4783
chr19	54923515	54966243	-	NLRP7	protein_coding	protein_coding	Placental & trophoblast	4.62227	7.32303	4801
chr15	74843730	74873365	-	SCAMP2	protein_coding	protein_coding	Placental & trophoblast	4.24792	8.48628	4804
chr1	179839967	179877799	-	TOR1AIP2	protein_coding	protein_coding	Placental & trophoblast	4.62227	7.32303	4807
chr1	204131062	204152003	-	ETNK2	protein_coding	protein_coding	Placental & trophoblast	4.3682	8.01251	4810
chr9	34634722	34637771	-	SIGMAR1	protein_coding	protein_coding	Placental & trophoblast	5.79262	5.58502	4814
chr16	29974281	29992261	+	TAOK2	protein_coding	protein_coding	Placental & trophoblast	4.30436	8.24834	4855
chr14	88465781	88554733	-	PTPN21	protein_coding	protein_coding	Placental & trophoblast	3.66607	12.7334	4892
chr17	18108706	18179806	+	MYO15A	protein_coding	protein_coding	Placental & trophoblast	3.73448	11.8362	4893
chr2	113173997	113209396	+	PSD4	protein_coding	protein_coding	Placental & trophoblast	3.84087	10.697	4907
chr16	66614750	66696707	-	CMTM4	protein_coding	protein_coding	Placental & trophoblast	3.57265	14.2888	4912
chr19	43727992	43754990	-	SMG9	protein_coding	protein_coding	Placental & trophoblast	4.0619	9.08388	4971
chr20	63659300	63698684	+	RTEL1-TNFRSF6B	protein_coding	protein_coding	Placental & trophoblast	4.09939	8.83966	4981
chr21	33229901	33297160	+	AP000295.9	protein_coding	protein_coding	Placental & trophoblast	3.5964	13.2798	4983
chr19	15252992	15332545	-	BRD4	protein_coding	protein_coding	Placental & trophoblast	3.55785	13.9346	4997
chr17	2337514	2381058	+	SGSM2	protein_coding	transcription_factor	Placental & trophoblast	4.14094	8.59647	5000
chr19	49642125	49658642	+	SCAF1	protein_coding	protein_coding	Placental & trophoblast	4.90848	6.51282	5033
chr8	100916525	100952983	-	YWHAZ	protein_coding	protein_coding	Placental & trophoblast	4.18724	8.35452	5061
chr19	2328630	2354806	+	SPPL2B	protein_coding	protein_coding	Placental & trophoblast	4.36444	7.63874	5089
chr22	36913628	36940449	+	CSF2RB	protein_coding	protein_coding	Placental & trophoblast	4.01296	8.9605	5095
chr17	17972813	18016873	+	DRC3	protein_coding	protein_coding	Placental & trophoblast	4.01296	8.9605	5096
chr1	16057769	16073626	-	FAM131C	protein_coding	protein_coding	Placental & trophoblast	4.29775	7.8753	5099
chr6	35473597	35497076	-	TEAD3	protein_coding	transcription_factor	Placental & trophoblast	3.86368	9.83401	5100
chr3	49095932	49105135	-	QARS	protein_coding	protein_coding	Placental & trophoblast	4.63409	6.9478	5103
chr11	747329	765024	+	TALDO1	protein_coding	protein_coding	Placental & trophoblast	4.44101	7.40483	5105
chr17	73334384	73644089	-	SDK2	protein_coding	protein_coding	Placental & trophoblast	3.20637	42.3404	5134
chr12	55836426	55842922	-	MMP19	protein_coding	protein_coding	Placental & trophoblast	5.99536	5.22904	5151
chr20	63657810	63696253	+	RTEL1	protein_coding	protein_coding	Placental & trophoblast	4.0475	8.71461	5154
chr10	126012381	126388455	-	ADAM12	protein_coding	protein_coding	Placental & trophoblast	3.18558	46.1592	5197
chr10	132186900	132205776	+	DPYSL4	protein_coding	protein_coding	Placental & trophoblast	5.1573	5.93554	5229
chr3	119597842	119629811	+	PLA1A	protein_coding	protein_coding	Placental & trophoblast	3.93635	9.08735	5240
chr7	74657685	74760692	+	GTF2I	protein_coding	transcription_factor	Placental & trophoblast	3.7398	10.361	5246
chr9	98069275	98119210	-	TRIM14	protein_coding	protein_coding	Placental & trophoblast	3.68279	10.7564	5290
chr19	17511629	17521288	+	PGLS	protein_coding	protein_coding	Placental & trophoblast	4.94855	6.13785	5316
chr11	66616582	66627347	+	RBM14	protein_coding	protein_coding	Placental & trophoblast	4.78262	6.35095	5409
chr3	50155091	50189074	+	SEMA3F	protein_coding	protein_coding	Placental & trophoblast	3.78792	9.60667	5435
chr22	45502891	45601135	+	FBLN1	protein_coding	protein_coding	Placental & trophoblast	3.28248	17.7316	5445
chr14	105300563	105394672	+	PACS2	protein_coding	protein_coding	Placental & trophoblast	3.31716	16.2331	5452
chr16	84476421	84504758	-	TLDC1	protein_coding	protein_coding	Placental & trophoblast	3.80658	9.35553	5457
chr17	82458606	82490537	+	NARF	protein_coding	protein_coding	Placental & trophoblast	4.07092	8.09925	5471
chr1	156641948	156659528	+	BCAN	protein_coding	protein_coding	Placental & trophoblast	4.11446	7.85431	5513
chr19	10718093	10831884	+	DNM2	protein_coding	protein_coding	Placental & trophoblast	3.27871	16.4685	5536
chr11	72754730	72793681	-	STARD10	protein_coding	protein_coding	Placental & trophoblast	3.62386	10.5447	5542
chr11	89924064	89933063	+	TRIM49D2	protein_coding	protein_coding	Placental & trophoblast	10.6584	3.82633	5623
chr2	48617798	48679605	+	GTF2A1L	protein_coding	protein_coding	Placental & trophoblast	4.21896	7.36825	5656
chr2	85418931	85437027	+	SH2D6	protein_coding	protein_coding	Placental & trophoblast	4.01516	7.97557	5665
chr11	122655675	122814473	+	UBASH3B	protein_coding	protein_coding	Placental & trophoblast	3.14323	21.3037	5677
chr15	72159807	72197785	-	GRAMD2	protein_coding	protein_coding	Placental & trophoblast	3.60377	10.187	5704
chr5	1392790	1445430	-	SLC6A3	protein_coding	protein_coding	Placental & trophoblast	3.46053	11.5643	5732
chr4	10486395	10684865	-	CLNK	protein_coding	protein_coding	Placental & trophoblast	3.24952	15.5329	5733
chr22	21632729	21637327	+	CCDC116	protein_coding	protein_coding	Placental & trophoblast	6.66151	4.54246	5752
chr22	37696988	37776556	+	TRIOBP	protein_coding	protein_coding	Placental & trophoblast	3.4355	11.7217	5771
chr19	52397849	52418403	+	ZNF528	protein_coding	transcription_factor	Placental & trophoblast	6.66151	4.54246	5775
chr20	1474591	1491396	-	SIRPB2	protein_coding	protein_coding	Placental & trophoblast	4.99613	5.76231	5807
chr1	110517217	110519175	-	KCNA10	protein_coding	protein_coding	Placental & trophoblast	6.66151	4.54246	5814
chr17	21692523	21704612	+	KCNJ18	protein_coding	protein_coding	Placental & trophoblast	4.99613	5.76231	5815
chr1	31179745	31239554	-	NKAIN1	protein_coding	protein_coding	Placental & trophoblast	3.66689	9.53143	5827
chr19	17309531	17323301	+	DDA1	protein_coding	protein_coding	Placental & trophoblast	4.54194	6.42219	5849
chr19	8364151	8374373	+	ANGPTL4	protein_coding	protein_coding	Placental & trophoblast	4.54194	6.42219	5850
chr19	676365	683399	+	FSTL3	protein_coding	protein_coding	Placental & trophoblast	4.54194	6.42219	5853
chr3	49857989	49870222	-	CAMKV	protein_coding	protein_coding	Placental & trophoblast	4.66306	6.1951	5854
chr5	151276762	151303766	-	SLC36A3	protein_coding	protein_coding	Placental & trophoblast	4.81109	5.97435	5859
chr3	184186023	184194007	+	ABCF3	protein_coding	protein_coding	Placental & trophoblast	4.81109	5.97435	5861
chr19	2274622	2282176	-	C19orf35	protein_coding	protein_coding	Placental & trophoblast	4.81109	5.97435	5863
chr1	231018958	231040246	-	FAM89A	protein_coding	protein_coding	Placental & trophoblast	4.09939	7.48277	5869
chr1	18107746	18378482	+	IGSF21	protein_coding	protein_coding	Placental & trophoblast	3.06521	23.4161	5902
chr2	233032672	233035057	+	NEU2	protein_coding	protein_coding	Placental & trophoblast	5.70987	5.01611	5922
chr9	134641774	134844843	+	COL5A1	protein_coding	protein_coding	Placental & trophoblast	3.03666	25.2752	5923
chr19	38403135	38409084	+	FAM98C	protein_coding	protein_coding	Placental & trophoblast	5.70987	5.01611	5926
chr19	4675226	4723863	-	DPP9	protein_coding	protein_coding	Placental & trophoblast	3.58266	9.82982	5928
chr19	4229498	4237531	+	EBI3	protein_coding	protein_coding	Placental & trophoblast	5.70987	5.01611	5931
chr11	57376769	57381150	-	PRG3	protein_coding	protein_coding	Placental & trophoblast	5.70987	5.01611	5941
chr19	2997646	3047635	-	TLE2	protein_coding	protein_coding	Placental & trophoblast	3.69351	9.02469	5969
chr3	86937969	86991107	-	VGLL3	protein_coding	protein_coding	Placental & trophoblast	3.63355	9.42561	5976
chr17	39687914	39728361	+	ERBB2	protein_coding	protein_coding	Placental & trophoblast	3.54564	9.98218	6017
chr15	78077808	78104370	+	SH2D7	protein_coding	protein_coding	Placental & trophoblast	3.99691	7.60578	6053
chr9	131576770	131740074	-	RAPGEF1	protein_coding	protein_coding	Placental & trophoblast	2.9886	23.8138	6099
chr2	85753894	85788066	+	ATOH8	protein_coding	transcription_factor	Placental & trophoblast	3.51728	9.88165	6129
chr11	66685248	66728959	-	SPTBN2	protein_coding	protein_coding	Placental & trophoblast	3.6573	8.91772	6141
chr16	31180110	31194871	+	FUS	protein_coding	protein_coding	Placental & trophoblast	4.35037	6.51384	6167
chr1	152698364	152699442	+	LCE2A	protein_coding	protein_coding	Placental & trophoblast	8.32689	3.95881	6188
chr16	66908122	66918984	-	CDH16	protein_coding	protein_coding	Placental & trophoblast	5.32921	5.18992	6198
chr7	137874979	138002057	-	CREB3L2	protein_coding	transcription_factor	Placental & trophoblast	3.07454	17.0439	6204
chr7	100064033	100081727	-	ZNF3	protein_coding	transcription_factor	Placental & trophoblast	4.44101	6.27747	6210
chr4	174490177	174522898	-	HPGD	protein_coding	protein_coding	Placental & trophoblast	3.83037	7.87121	6240
chr17	18273921	18315007	-	TOP3A	protein_coding	protein_coding	Placental & trophoblast	4.54932	6.0449	6267
chr19	46620468	46625118	-	PTGIR	protein_coding	protein_coding	Placental & trophoblast	5.05356	5.38617	6295
chr6	168292830	168319754	-	DACT2	protein_coding	protein_coding	Placental & trophoblast	3.85666	7.6193	6320
chr4	188139419	188147622	+	TRIML1	protein_coding	protein_coding	Placental & trophoblast	5.92134	4.65435	6343
chr17	7404874	7418684	+	NLGN2	protein_coding	protein_coding	Placental & trophoblast	4.84474	5.59688	6345
chr14	105597691	105601728	-	IGHE	protein_coding	IG_C_gene	Placental & trophoblast	4.84474	5.59688	6349
chr16	1256133	1258998	+	TPSD1	protein_coding	protein_coding	Placental & trophoblast	5.92134	4.65435	6352
chr1	22710965	22921500	+	EPHB2	protein_coding	protein_coding	Placental & trophoblast	2.90963	20.3907	6513
chr19	12763004	12775620	-	HOOK2	protein_coding	protein_coding	Placental & trophoblast	4.26337	6.37784	6533
chr12	51238886	51271362	+	DAZAP2	protein_coding	protein_coding	Placental & trophoblast	3.73695	7.64741	6664
chr1	176463171	176845605	+	PAPPA2	protein_coding	protein_coding	Placental & trophoblast	2.83582	21.7292	6697
chr12	113185526	113192368	+	RITA1	protein_coding	protein_coding	Placental & trophoblast	5.45033	4.81772	6752
chr4	1289851	1340137	+	MAEA	protein_coding	protein_coding	Placental & trophoblast	3.24749	10.3831	6808
chr19	43766533	43781257	-	KCNN4	protein_coding	protein_coding	Placental & trophoblast	3.95527	6.86564	6817
chr19	40393768	40413366	-	PRX	protein_coding	protein_coding	Placental & trophoblast	3.95527	6.86564	6820
chr19	1383631	1395589	+	NDUFS7	protein_coding	protein_coding	Placental & trophoblast	4.55788	5.66662	6833
chr14	24151218	24167402	+	RP11-468E2.4	protein_coding	protein_coding	Placental & trophoblast	4.55788	5.66662	6836
chr12	108622277	108633959	-	SELPLG	protein_coding	protein_coding	Placental & trophoblast	4.55788	5.66662	6840
chr1	20290919	20354894	+	VWA5B1	protein_coding	protein_coding	Placental & trophoblast	3.38362	9.14126	6844
chr1	201622927	201823344	+	NAV1	protein_coding	protein_coding	Placental & trophoblast	2.82786	19.8776	6850
chr3	184097064	184106995	+	HTR3E	protein_coding	protein_coding	Placental & trophoblast	6.21741	4.29871	6870
chr5	157671553	157680143	+	C5orf52	protein_coding	protein_coding	Placental & trophoblast	5.12424	5.00944	6875
chr19	17235940	17255448	-	AC010646.3	protein_coding	protein_coding	Placental & trophoblast	3.75778	7.39334	6883
chr16	2209253	2211950	-	BRICD5	protein_coding	protein_coding	Placental & trophoblast	6.21741	4.29871	6896
chr14	106011922	106012420	-	IGHV4-4	protein_coding	IG_V_gene	Placental & trophoblast	6.21741	4.29871	6902
chr1	248623557	248635091	-	OR2T11	protein_coding	protein_coding	Placental & trophoblast	6.21741	4.29871	6905
chr20	63587602	63627041	-	GMEB2	protein_coding	transcription_factor	Placental & trophoblast	3.86175	6.99966	6909
chr5	176595802	176610133	-	GPRIN1	protein_coding	protein_coding	Placental & trophoblast	4.17977	6.24581	6920
chr11	64185272	64204543	+	STIP1	protein_coding	protein_coding	Placental & trophoblast	4.17977	6.24581	6921
chr1	11934753	11975537	+	PLOD1	protein_coding	protein_coding	Placental & trophoblast	4.17977	6.24581	6923
chr7	16646131	16706523	+	BZW2	protein_coding	protein_coding	Placental & trophoblast	3.57112	8.09494	6926
chr12	122929000	122981649	-	ABCB9	protein_coding	protein_coding	Placental & trophoblast	3.26458	9.96187	6947
chr15	59638062	59657538	-	GTF2A2	protein_coding	protein_coding	Placental & trophoblast	4.70224	5.43868	6960
chr19	17470444	17506168	+	SLC27A1	protein_coding	protein_coding	Placental & trophoblast	3.52668	8.24943	6964
chr7	98291651	98401068	-	BAIAP2L1	protein_coding	protein_coding	Placental & trophoblast	3.13483	11.0541	7004
chr1	155247217	155255387	-	FAM189B	protein_coding	protein_coding	Placental & trophoblast	4.88511	5.21844	7008
chr3	150741127	150763377	-	SIAH2	protein_coding	protein_coding	Placental & trophoblast	3.58146	7.83907	7043
chr16	84819984	84909510	+	CRISPLD2	protein_coding	protein_coding	Placental & trophoblast	3.09525	11.3128	7069
chr22	40410281	40636685	-	MKL1	protein_coding	protein_coding	Placental & trophoblast	2.80157	18.236	7082
chr8	143246928	143262705	+	ZFP41	protein_coding	transcription_factor	Placental & trophoblast	4.25203	6.00183	7110
chr20	62708837	62762771	+	NTSR1	protein_coding	protein_coding	Placental & trophoblast	3.13055	10.8007	7119
chr22	29730956	29766961	-	ZMAT5	protein_coding	protein_coding	Placental & trophoblast	3.89442	6.74728	7121
chr8	7414860	7416863	-	DEFB4B	protein_coding	protein_coding	Placental & trophoblast	13.323	3.37381	7148
chr5	69234795	69277429	+	CDK7	protein_coding	protein_coding	Placental & trophoblast	3.71021	7.28362	7191
chr11	4233288	4233872	+	RP11-437G21.4	protein_coding	protein_coding	Placental & trophoblast	13.323	3.37381	7215
chr2	227871607	227924341	+	DAW1	protein_coding	protein_coding	Placental & trophoblast	4.04449	6.36602	7221
chr12	190077	213697	-	SLC6A12	protein_coding	protein_coding	Placental & trophoblast	4.04449	6.36602	7225
chr7	157336966	157417439	+	DNAJB6	protein_coding	protein_coding	Placental & trophoblast	3.10166	10.8889	7241
chr16	1363205	1414720	-	UNKL	protein_coding	protein_coding	Placental & trophoblast	3.54336	7.737	7358
chr19	4183354	4224814	+	ANKRD24	protein_coding	protein_coding	Placental & trophoblast	3.93138	6.49528	7373
chr11	1752752	1763992	-	CTSD	protein_coding	protein_coding	Placental & trophoblast	4.09939	6.11758	7374
chr10	3067520	3136802	+	PFKP	protein_coding	protein_coding	Placental & trophoblast	3.18033	9.61344	7423
chrX	52947258	52995472	-	FAM156A	protein_coding	protein_coding	Placental & trophoblast	4.44101	5.52155	7425
chr19	40348685	40378483	+	PLD3	protein_coding	protein_coding	Placental & trophoblast	3.83542	6.63162	7432
chr18	37243047	37566037	-	CELF4	protein_coding	protein_coding	Placental & trophoblast	2.63822	21.6701	7517
chr16	2830169	2832284	+	ZG16B	protein_coding	protein_coding	Placental & trophoblast	5.60969	4.44668	7538
chr3	58008400	58172251	+	FLNB	protein_coding	protein_coding	Placental & trophoblast	2.76516	15.408	7542
chr6	43427554	43450430	+	ABCC10	protein_coding	protein_coding	Placental & trophoblast	3.97353	6.24379	7547
chr22	32512552	33058372	-	SYN3	protein_coding	protein_coding	Placental & trophoblast	2.56162	33.4203	7549
chr14	80197530	80231054	-	DIO2	protein_coding	protein_coding	Placental & trophoblast	3.97353	6.24379	7554
chr3	10992186	11039174	+	SLC6A1	protein_coding	protein_coding	Placental & trophoblast	3.46399	7.79476	7565
chr14	21209136	21269494	-	HNRNPC	protein_coding	protein_coding	Placental & trophoblast	3.46399	7.79476	7567
chr16	89657802	89671267	+	SPATA33	protein_coding	protein_coding	Placental & trophoblast	4.16344	5.87044	7619
chr2	10302907	10427609	+	HPCAL1	protein_coding	protein_coding	Placental & trophoblast	2.79619	13.9617	7624
chr4	188091273	188105593	-	TRIML2	protein_coding	protein_coding	Placental & trophoblast	6.66151	3.95457	7629
chr3	109293788	109316517	-	DPPA2	protein_coding	protein_coding	Placental & trophoblast	6.66151	3.95457	7636
chr19	4528427	4540067	-	CTB-50L17.14	protein_coding	protein_coding	Placental & trophoblast	4.72752	5.05872	7710
chr16	81081938	81096425	-	GCSH	protein_coding	protein_coding	Placental & trophoblast	4.72752	5.05872	7712
chr1	26890489	26900466	-	GPATCH3	protein_coding	protein_coding	Placental & trophoblast	4.72752	5.05872	7715
chr9	129803153	129811281	+	TOR1B	protein_coding	protein_coding	Placental & trophoblast	5.21336	4.63217	7737
chr22	35717872	35729483	+	APOL5	protein_coding	protein_coding	Placental & trophoblast	5.21336	4.63217	7742
chr17	8287763	8295343	-	SLC25A35	protein_coding	protein_coding	Placental & trophoblast	5.21336	4.63217	7752
chr11	57325985	57335877	-	SSRP1	protein_coding	protein_coding	Placental & trophoblast	5.21336	4.63217	7758
chr17	27456470	27626435	+	KSR1	protein_coding	protein_coding	Placental & trophoblast	2.71268	15.2942	7787
chr16	23463542	23510494	-	GGA2	protein_coding	protein_coding	Placental & trophoblast	3.33076	8.18645	7812
chr19	6372433	6375251	+	ALKBH7	protein_coding	protein_coding	Placental & trophoblast	4.93445	4.83889	7821
chr7	150824627	150861504	+	AOC1	protein_coding	protein_coding	Placental & trophoblast	3.3936	7.85933	7822
chr19	3933103	3942416	+	NMRK2	protein_coding	protein_coding	Placental & trophoblast	4.93445	4.83889	7826
chr17	45894382	46028334	+	MAPT	protein_coding	protein_coding	Placental & trophoblast	2.80009	12.8366	7909
chr21	44940010	44976989	+	FAM207A	protein_coding	protein_coding	Placental & trophoblast	3.39606	7.60222	7989
chr12	113298767	113335120	-	SLC8B1	protein_coding	protein_coding	Placental & trophoblast	3.63355	6.81374	8002
chr10	7559270	7666971	-	ITIH5	protein_coding	protein_coding	Placental & trophoblast	3.06833	9.37	8042
chr11	113409615	113475389	-	DRD2	protein_coding	protein_coding	Placental & trophoblast	3.22667	8.34073	8045
chr20	3846799	3876123	+	MAVS	protein_coding	protein_coding	Placental & trophoblast	3.80658	6.26357	8075
chr11	66070454	66244747	+	PACS1	protein_coding	protein_coding	Placental & trophoblast	2.77563	12.278	8093
chr20	18142320	18188387	+	CSRP2BP	protein_coding	protein_coding	Placental & trophoblast	4.07848	5.74304	8094
chr19	8308283	8321379	-	CTD-2550O8.5	protein_coding	protein_coding	Placental & trophoblast	4.07848	5.74304	8096
chr3	47381020	47413441	+	PTPN23	protein_coding	protein_coding	Placental & trophoblast	3.72261	6.40801	8173
chr1	23428563	23484564	-	ASAP3	protein_coding	protein_coding	Placental & trophoblast	3.36309	7.50811	8182
chr6	104728093	104859919	-	HACE1	protein_coding	protein_coding	Placental & trophoblast	3.20166	8.25384	8219
chr14	63684214	63728039	-	SGPP1	protein_coding	protein_coding	Placental & trophoblast	3.65014	6.55691	8221
chr20	1534251	1558843	-	SIRPD	protein_coding	protein_coding	Placental & trophoblast	4.44101	5.1419	8223
chr19	58561933	58573575	-	MZF1	protein_coding	transcription_factor	Placental & trophoblast	4.44101	5.1419	8227
chr17	58489537	58517905	-	MTMR4	protein_coding	protein_coding	Placental & trophoblast	3.48215	7.02294	8229
chr16	55656644	55706192	+	SLC6A2	protein_coding	protein_coding	Placental & trophoblast	3.4382	7.183	8235
chr5	36152067	36184319	+	SKP2	protein_coding	protein_coding	Placental & trophoblast	3.94756	5.8718	8291
chr4	7192538	7742827	+	SORCS2	protein_coding	protein_coding	Placental & trophoblast	2.38972	28.4349	8292
chr10	100972835	100985615	+	SEMA4G	protein_coding	protein_coding	Placental & trophoblast	3.94756	5.8718	8294
chr3	14818962	14934565	+	FGD5	protein_coding	protein_coding	Placental & trophoblast	2.78854	11.2184	8326
chr21	41986831	42010357	-	ZBTB21	protein_coding	transcription_factor	Placental & trophoblast	3.83884	6.00867	8338
chr19	40778271	40808418	+	RAB4B-EGLN2	protein_coding	protein_coding	Placental & trophoblast	3.83884	6.00867	8340
chr15	31001061	31161273	-	TRPM1	protein_coding	protein_coding	Placental & trophoblast	2.74995	11.7217	8354
chr1	31576485	31587682	+	TINAGL1	protein_coding	protein_coding	Placental & trophoblast	4.14494	5.49432	8379
chr19	23739195	23758891	-	ZNF681	protein_coding	transcription_factor	Placental & trophoblast	5.82882	4.07805	8403
chr7	99558713	99576439	+	ZNF655	protein_coding	transcription_factor	Placental & trophoblast	4.57979	4.90639	8419
chrX	152133313	152138578	-	MAGEA10	protein_coding	protein_coding	Placental & trophoblast	7.40168	3.63451	8431
chr16	84009784	84042157	-	SLC38A8	protein_coding	protein_coding	Placental & trophoblast	3.7471	6.15181	8436
chr6	73223544	73225452	-	KHDC1L	protein_coding	protein_coding	Placental & trophoblast	7.40168	3.63451	8437
chr12	48525632	48528103	+	OR8S1	protein_coding	protein_coding	Placental & trophoblast	7.40168	3.63451	8466
chr19	34481638	34512304	+	WTIP	protein_coding	protein_coding	Placental & trophoblast	3.60082	6.45192	8546
chr17	42119674	42154916	-	CTD-2132N18.3	protein_coding	protein_coding	Placental & trophoblast	3.54156	6.60717	8578
chr11	925809	1012245	+	AP2A2	protein_coding	protein_coding	Placental & trophoblast	2.96913	9.15164	8596
chr3	48432170	48440119	-	CCDC51	protein_coding	protein_coding	Placental & trophoblast	4.75822	4.67734	8608
chr3	46497491	46500949	+	RTP3	protein_coding	protein_coding	Placental & trophoblast	4.75822	4.67734	8610
chr22	49918635	49927540	+	CRELD2	protein_coding	protein_coding	Placental & trophoblast	4.75822	4.67734	8611
chr21	29004384	29019378	-	RWDD2B	protein_coding	protein_coding	Placental & trophoblast	4.75822	4.67734	8613
chr19	18386158	18389176	+	GDF15	protein_coding	protein_coding	Placental & trophoblast	4.75822	4.67734	8615
chr8	38728186	38850793	+	TACC1	protein_coding	protein_coding	Placental & trophoblast	2.67337	11.7281	8672
chr9	34650702	34661881	+	IL11RA	protein_coding	protein_coding	Placental & trophoblast	4.22437	5.24724	8679
chr20	3209360	3223870	+	ITPA	protein_coding	protein_coding	Placental & trophoblast	4.22437	5.24724	8680
chr19	40771648	40796943	+	MIA-RAB4B	protein_coding	protein_coding	Placental & trophoblast	4.22437	5.24724	8682
chr9	33104082	33167356	-	B4GALT1	protein_coding	protein_coding	Placental & trophoblast	2.83731	9.94373	8685
chr16	4748239	4767218	-	ZNF500	protein_coding	transcription_factor	Placental & trophoblast	4.22437	5.24724	8690
chr9	21440454	21441316	+	IFNA1	protein_coding	protein_coding	Placental & trophoblast	8.88201	3.37603	8695
chr14	24161053	24166565	+	IRF9	protein_coding	transcription_factor	Placental & trophoblast	5.32921	4.2545	8698
chr8	133454848	133571940	-	ST3GAL1	protein_coding	protein_coding	Placental & trophoblast	2.70253	11.2137	8701
chr7	142313184	142313666	+	TRBV4-1	protein_coding	TR_V_gene	Placental & trophoblast	8.88201	3.37603	8705
chr14	105895634	105895670	-	IGHD3-16	protein_coding	IG_D_gene	Placental & trophoblast	8.88201	3.37603	8761
chr2	86907953	87013976	+	RGPD1	protein_coding	protein_coding	Placental & trophoblast	4.99613	4.45808	8770
chr19	54769811	54784322	+	KIR2DL1	protein_coding	protein_coding	Placental & trophoblast	4.99613	4.45808	8773
chr19	12379189	12401274	-	CTD-3105H18.14	protein_coding	protein_coding	Placental & trophoblast	4.99613	4.45808	8776
chr7	2679522	2716529	+	AMZ1	protein_coding	protein_coding	Placental & trophoblast	3.24074	7.40258	8871
chr17	81245000	81295305	-	SLC38A10	protein_coding	protein_coding	Placental & trophoblast	3.24074	7.40258	8872
chr17	46762506	46818760	-	WNT3	protein_coding	protein_coding	Placental & trophoblast	3.00842	8.45174	8879
chr17	80101594	80119877	+	GAA	protein_coding	protein_coding	Placental & trophoblast	3.61625	6.1941	8893
chr19	4007646	4039386	+	PIAS4	protein_coding	protein_coding	Placental & trophoblast	3.49729	6.50684	8906
chr17	1934677	2025345	-	RTN4RL1	protein_coding	protein_coding	Placental & trophoblast	2.79546	9.91072	8915
chr12	51281282	51324668	-	BIN2	protein_coding	protein_coding	Placental & trophoblast	3.55281	6.34905	8935
chr11	72685069	72793599	-	ARAP1	protein_coding	protein_coding	Placental & trophoblast	2.73981	10.3481	8939
chr12	7814072	7891148	-	SLC2A14	protein_coding	protein_coding	Placental & trophoblast	3.29778	7.06649	8993
chr3	48446733	48467645	+	ATRIP	protein_coding	protein_coding	Placental & trophoblast	4.32098	5.00244	9000
chr20	35226654	35277000	+	MMP24	protein_coding	protein_coding	Placental & trophoblast	3.33076	6.89992	9024
chr19	18636965	18671714	+	KLHL26	protein_coding	protein_coding	Placental & trophoblast	3.2118	7.31505	9032
chr11	57299642	57324927	-	TNKS1BP1	protein_coding	protein_coding	Placental & trophoblast	3.40821	6.57063	9130
chr19	40717103	40740860	+	ITPKC	protein_coding	protein_coding	Placental & trophoblast	3.91854	5.49948	9159
chr13	44143543	44161257	-	SMIM2	protein_coding	protein_coding	Placental & trophoblast	3.91854	5.49948	9162
chr11	61873519	61892051	-	FADS3	protein_coding	protein_coding	Placental & trophoblast	3.91854	5.49948	9169
chr11	3826978	3840983	-	RHOG	protein_coding	protein_coding	Placental & trophoblast	3.91854	5.49948	9172
chr6	44273194	44378957	+	RP11-444E17.6	protein_coding	protein_coding	Placental & trophoblast	2.88665	8.77805	9215
chr5	172983757	173035445	+	ATP6V0E1	protein_coding	protein_coding	Placental & trophoblast	3.45412	6.40841	9228
chr7	74964818	75024798	+	GATSL2	protein_coding	protein_coding	Placental & trophoblast	3.80658	5.63924	9238
chr19	45507416	45526983	+	VASP	protein_coding	protein_coding	Placental & trophoblast	3.50606	6.24825	9239
chr16	67394419	67416474	-	ZDHHC1	protein_coding	protein_coding	Placental & trophoblast	3.50606	6.24825	9243
chr11	11270876	11622005	-	GALNT18	protein_coding	protein_coding	Placental & trophoblast	2.30835	17.8004	9259
chr19	51964343	51986826	-	ZNF350	protein_coding	transcription_factor	Placental & trophoblast	4.44101	4.76087	9283
chr19	15226925	15233435	-	EPHX3	protein_coding	protein_coding	Placental & trophoblast	4.44101	4.76087	9292
chr19	10701451	10713365	+	QTRT1	protein_coding	protein_coding	Placental & trophoblast	4.44101	4.76087	9294
chr19	10486120	10503741	-	KEAP1	protein_coding	protein_coding	Placental & trophoblast	4.44101	4.76087	9298
chr1	42176539	42335877	-	FOXJ3	protein_coding	transcription_factor	Placental & trophoblast	2.74641	9.63814	9317
chr9	34646645	34657113	+	RP11-195F19.29	protein_coding	protein_coding	Placental & trophoblast	4.12379	5.11737	9326
chr12	10030677	10066027	+	CLEC9A	protein_coding	protein_coding	Placental & trophoblast	4.12379	5.11737	9329
chr11	128899565	128905697	-	C11orf45	protein_coding	protein_coding	Placental & trophoblast	4.12379	5.11737	9331
chr11	67662162	67681200	-	ALDH3B2	protein_coding	protein_coding	Placental & trophoblast	4.12379	5.11737	9333
chr7	101815904	102283958	+	CUX1	protein_coding	transcription_factor	Placental & trophoblast	2.24309	19.5144	9353
chr20	48624252	48827883	-	PREX1	protein_coding	protein_coding	Placental & trophoblast	2.43035	13.2016	9421
chr16	84294646	84329851	+	WFDC1	protein_coding	protein_coding	Placental & trophoblast	3.36904	6.476	9445
chr11	64606174	64723188	-	NRXN2	protein_coding	protein_coding	Placental & trophoblast	2.64464	10.1196	9459
chr1	37860697	37947057	-	INPP5B	protein_coding	protein_coding	Placental & trophoblast	3.09094	7.40618	9475
chr7	151556111	151877125	-	PRKAG2	protein_coding	protein_coding	Placental & trophoblast	2.29021	15.9541	9480
chr16	89267619	89490561	-	ANKRD11	protein_coding	protein_coding	Placental & trophoblast	2.37815	13.3798	9526
chr10	77790791	77926526	-	DLG5	protein_coding	protein_coding	Placental & trophoblast	2.6542	9.82757	9527
chr10	8054653	8075203	+	GATA3	protein_coding	transcription_factor	Placental & trophoblast	3.46053	6.14945	9531
chr16	89828508	89871319	+	SPIRE2	protein_coding	protein_coding	Placental & trophoblast	3.26278	6.71868	9545
chr7	142308542	142309048	+	TRBV3-1	protein_coding	TR_V_gene	Placental & trophoblast	6.14909	3.71434	9557
chr20	23450403	23452857	-	CST11	protein_coding	protein_coding	Placental & trophoblast	6.14909	3.71434	9564
chr14	20745892	20748380	+	EDDM3A	protein_coding	protein_coding	Placental & trophoblast	6.14909	3.71434	9573
chr2	74473790	74483234	-	CCDC142	protein_coding	protein_coding	Placental & trophoblast	4.59415	4.524	9580
chr19	35758153	35769188	+	PROSER3	protein_coding	protein_coding	Placental & trophoblast	4.59415	4.524	9585
chr19	35280716	35285143	+	HAMP	protein_coding	protein_coding	Placental & trophoblast	4.59415	4.524	9590
chr2	37099210	37157047	-	EIF2AK2	protein_coding	protein_coding	Placental & trophoblast	3.5158	5.98925	9594
chr11	62771303	62787342	+	TAF6L	protein_coding	protein_coding	Placental & trophoblast	4.59415	4.524	9598
chr19	13882355	13906165	-	C19orf57	protein_coding	protein_coding	Placental & trophoblast	3.84318	5.38296	9618
chr6	35342558	35428191	+	PPARD	protein_coding	transcription_factor	Placental & trophoblast	2.75428	8.92691	9621
chr17	58556678	58692055	-	TEX14	protein_coding	protein_coding	Placental & trophoblast	2.78696	8.70743	9624
chr19	812488	821977	-	LPPR3	protein_coding	protein_coding	Placental & trophoblast	4.20727	4.86841	9632
chr17	4143702	4187310	+	CYB5D2	protein_coding	protein_coding	Placental & trophoblast	3.29494	6.55031	9640
chr7	1542235	1556430	-	TMEM184A	protein_coding	protein_coding	Placental & trophoblast	3.57932	5.83174	9655
chr3	121894089	121944102	+	SLC15A2	protein_coding	protein_coding	Placental & trophoblast	3.7398	5.52756	9668
chr22	20858983	20891218	+	SNAP29	protein_coding	protein_coding	Placental & trophoblast	3.7398	5.52756	9669
chr14	21287939	21351301	+	RPGRIP1	protein_coding	protein_coding	Placental & trophoblast	3.65309	5.67755	9677
chr22	31619103	31662432	-	PISD	protein_coding	protein_coding	Placental & trophoblast	3.06641	7.32493	9678
chr1	6466092	6520009	-	PLEKHG5	protein_coding	protein_coding	Placental & trophoblast	2.87203	8.10122	9720
chr7	55019101	55211628	+	EGFR	protein_coding	protein_coding	Placental & trophoblast	2.34636	12.8988	9725
chr22	37823382	37825495	+	GALR3	protein_coding	protein_coding	Placental & trophoblast	4.79629	4.29426	9754
chr16	20333069	20356301	-	UMOD	protein_coding	protein_coding	Placental & trophoblast	4.79629	4.29426	9766
chr2	27199587	27212286	-	SLC5A6	protein_coding	protein_coding	Placental & trophoblast	4.02789	4.99199	9833
chr9	34664163	34666049	-	RP11-195F19.5	protein_coding	protein_coding	Placental & trophoblast	5.48595	3.87679	9857
chr18	14511898	14543146	-	POTEC	protein_coding	protein_coding	Placental & trophoblast	5.07544	4.07586	9872
chr19	5455431	5456856	+	ZNRF4	protein_coding	protein_coding	Placental & trophoblast	5.48595	3.87679	9887
chr1	43970004	43973369	+	DPH2	protein_coding	protein_coding	Placental & trophoblast	5.48595	3.87679	9903
chr15	74409289	74433958	-	SEMA7A	protein_coding	protein_coding	Placental & trophoblast	3.29333	6.29167	10008
chr22	38290691	38318084	-	CSNK1E	protein_coding	protein_coding	Placental & trophoblast	3.19753	6.5431	10025
chr17	18377662	18389647	+	EVPLL	protein_coding	protein_coding	Placental & trophoblast	4.31039	4.62167	10066
chr11	65775893	65780802	-	AP5B1	protein_coding	protein_coding	Placental & trophoblast	4.31039	4.62167	10069
chr19	48968125	48993309	-	GYS1	protein_coding	protein_coding	Placental & trophoblast	3.67532	5.41878	10123
chr1	45511047	45521956	-	PRDX1	protein_coding	protein_coding	Placental & trophoblast	3.67532	5.41878	10126
chr3	42809472	42867283	+	ACKR2	protein_coding	protein_coding	Placental & trophoblast	2.9951	7.0872	10181
chr17	1716523	1738599	+	WDR81	protein_coding	protein_coding	Placental & trophoblast	3.37292	5.95762	10188
chr21	41420515	41459214	+	MX1	protein_coding	protein_coding	Placental & trophoblast	3.16587	6.45734	10232
chrX	136532152	136556807	+	VGLL1	protein_coding	protein_coding	Placental & trophoblast	4.09939	4.73948	10281
chr14	24114780	24125240	+	DCAF11	protein_coding	protein_coding	Placental & trophoblast	4.09939	4.73948	10284
chr22	45920362	45977129	-	WNT7B	protein_coding	protein_coding	Placental & trophoblast	3.04849	6.81454	10291
chr22	38219291	38273034	-	TMEM184B	protein_coding	protein_coding	Placental & trophoblast	3.04849	6.81454	10292
chr10	132808392	132942585	-	CFAP46	protein_coding	protein_coding	Placental & trophoblast	2.41551	10.2654	10293
chr9	133761894	133992604	-	VAV2	protein_coding	protein_coding	Placental & trophoblast	2.24574	12.07	10318
chr6	43450354	43456632	-	DLK2	protein_coding	protein_coding	Placental & trophoblast	4.44101	4.3782	10346
chr22	31212295	31280080	+	LIMK2	protein_coding	protein_coding	Placental & trophoblast	2.90855	7.2135	10383
chr12	8455926	8478330	+	CLEC6A	protein_coding	protein_coding	Placental & trophoblast	4.44101	4.3782	10394
chr12	2053298	2697950	+	CACNA1C	protein_coding	protein_coding	Placental & trophoblast	1.91401	18.0554	10466
chr3	50088908	50119021	+	RBM5	protein_coding	protein_coding	Placental & trophoblast	3.93635	4.87085	10470
chr9	121567102	121785528	+	DAB2IP	protein_coding	protein_coding	Placental & trophoblast	2.2047	12.099	10515
chr6	104940866	105080479	+	LIN28B	protein_coding	transcription_factor	Placental & trophoblast	2.6646	8.10996	10596
chr1	27612064	27635277	-	FGR	protein_coding	protein_coding	Placental & trophoblast	3.33076	5.86447	10598
chr13	110307267	110513027	+	COL4A2	protein_coding	protein_coding	Placental & trophoblast	2.20035	11.8093	10622
chr9	127868047	127899581	-	RP11-203J24.9	protein_coding	protein_coding	Placental & trophoblast	3.03858	6.55912	10668
chr2	96875885	96986592	-	FAM178B	protein_coding	protein_coding	Placental & trophoblast	2.51378	8.80287	10684
chr22	24952730	25194457	+	KIAA1671	protein_coding	protein_coding	Placental & trophoblast	2.32731	10.2518	10689
chr17	82101470	82212813	-	CCDC57	protein_coding	protein_coding	Placental & trophoblast	2.67834	7.8167	10807
chr9	212824	215741	-	C9orf66	protein_coding	protein_coding	Placental & trophoblast	4.61182	4.13972	10823
chr17	81228277	81239091	-	ENTHD2	protein_coding	protein_coding	Placental & trophoblast	4.61182	4.13972	10826
chr17	76000906	76005999	+	CDK3	protein_coding	protein_coding	Placental & trophoblast	4.61182	4.13972	10828
chr1	966497	975108	+	PLEKHN1	protein_coding	protein_coding	Placental & trophoblast	4.61182	4.13972	10835
chr7	75533300	75738947	-	HIP1	protein_coding	protein_coding	Placental & trophoblast	2.40727	9.3238	10865
chr19	16661127	16690029	+	TMEM38A	protein_coding	protein_coding	Placental & trophoblast	4.18724	4.48835	10886
chr19	11848761	11869482	+	ZNF439	protein_coding	transcription_factor	Placental & trophoblast	4.18724	4.48835	10892
chr7	142511626	142512127	+	TRBV7-7	protein_coding	TR_V_gene	Placental & trophoblast	6.66151	3.36131	10898
chr5	141853111	141878410	-	PCDH1	protein_coding	protein_coding	Placental & trophoblast	3.18594	6.02688	10901
chr19	13795460	13832230	+	ZSWIM4	protein_coding	protein_coding	Placental & trophoblast	3.18594	6.02688	10904
chr19	22832321	22858667	+	CTD-2579N5.1	protein_coding	protein_coding	Placental & trophoblast	6.66151	3.36131	10958
chr19	4090321	4124129	-	MAP2K2	protein_coding	protein_coding	Placental & trophoblast	3.28964	5.77309	10966
chr19	14529560	14565978	+	TECR	protein_coding	protein_coding	Placental & trophoblast	3.2159	5.85477	11088
chr10	98383565	98415184	-	PYROXD2	protein_coding	protein_coding	Placental & trophoblast	3.2159	5.85477	11089
chr21	41167801	41282518	+	BACE2	protein_coding	protein_coding	Placental & trophoblast	2.55988	8.08955	11090
chr9	130265882	130434123	+	HMCN2	protein_coding	protein_coding	Placental & trophoblast	2.42237	8.83804	11099
chr2	230996126	231025055	+	SPATA3	protein_coding	protein_coding	Placental & trophoblast	3.84887	4.75372	11109
chr12	56162983	56189567	-	SMARCC2	protein_coding	protein_coding	Placental & trophoblast	3.84887	4.75372	11111
chr19	14477760	14496149	-	GIPC1	protein_coding	protein_coding	Placental & trophoblast	3.63355	5.05261	11122
chr8	21692843	21812357	-	GFRA2	protein_coding	protein_coding	Placental & trophoblast	2.56901	7.9713	11143
chr2	26457203	26558698	-	OTOF	protein_coding	protein_coding	Placental & trophoblast	2.52205	8.20954	11167
chr14	105764503	105771405	-	IGHG3	protein_coding	IG_C_gene	Placental & trophoblast	4.84474	3.90916	11221
chr14	19803770	19828372	+	OR4N2	protein_coding	protein_coding	Placental & trophoblast	4.84474	3.90916	11223
chr1	12019466	12032045	+	MIIP	protein_coding	protein_coding	Placental & trophoblast	4.84474	3.90916	11226
chr2	218274192	218292577	-	TMBIM1	protein_coding	protein_coding	Placental & trophoblast	3.37767	5.43727	11278
chr18	45724127	45752520	+	SLC14A1	protein_coding	protein_coding	Placental & trophoblast	3.37767	5.43727	11281
chr15	75943009	76012444	-	NRG4	protein_coding	protein_coding	Placental & trophoblast	3.37767	5.43727	11282
chr1	21509372	21578412	+	ALPL	protein_coding	protein_coding	Placental & trophoblast	2.78651	6.96273	11286
chr19	2164149	2232578	+	DOT1L	protein_coding	transcription_factor	Placental & trophoblast	2.80962	6.8531	11327
chr19	16067538	16102943	+	TPM4	protein_coding	protein_coding	Placental & trophoblast	3.00068	6.22482	11360
chr16	1632259	1686715	+	LA16c-431H6.6	protein_coding	protein_coding	Placental & trophoblast	3.04526	6.12723	11366
chr16	67873023	67884503	+	EDC4	protein_coding	protein_coding	Placental & trophoblast	4.29775	4.23933	11401
chr14	105248490	105251084	+	BTBD6	protein_coding	protein_coding	Placental & trophoblast	4.29775	4.23933	11402
chr17	1569267	1628836	-	SLC43A2	protein_coding	protein_coding	Placental & trophoblast	2.76842	6.89399	11427
chr10	69269984	69401884	+	HK1	protein_coding	protein_coding	Placental & trophoblast	2.45963	8.16568	11500
chr12	6310436	6328505	+	PLEKHG6	protein_coding	protein_coding	Placental & trophoblast	3.2875	5.51308	11535
chr6	89433170	89633834	+	ANKRD6	protein_coding	protein_coding	Placental & trophoblast	2.39722	8.38024	11581
chr9	122567117	122583384	-	OR1L8	protein_coding	protein_coding	Placental & trophoblast	5.70987	3.49987	11591
chr6	31809619	31815065	-	HSPA1L	protein_coding	protein_coding	Placental & trophoblast	5.18118	3.69205	11593
chr19	48606743	48607714	+	SPACA4	protein_coding	protein_coding	Placental & trophoblast	5.18118	3.69205	11603
chr19	12675721	12681902	-	DHPS	protein_coding	protein_coding	Placental & trophoblast	5.18118	3.69205	11608
chr15	74608372	74630201	+	CLK3	protein_coding	protein_coding	Placental & trophoblast	3.21037	5.59547	11636
chr22	44702233	44862671	+	PRR5-ARHGAP8	protein_coding	protein_coding	Placental & trophoblast	2.30369	8.84992	11638
chr6	96015984	96215612	+	FUT9	protein_coding	protein_coding	Placental & trophoblast	2.60966	7.32187	11644
chr4	55819819	55837487	+	RP11-345F18.1	protein_coding	protein_coding	Placental & trophoblast	4.07092	4.3605	11648
chr19	48813017	48836678	-	HSD17B14	protein_coding	protein_coding	Placental & trophoblast	3.56867	4.94843	11650
chr4	40424338	40629864	-	RBM47	protein_coding	protein_coding	Placental & trophoblast	2.33884	8.5586	11654
chr10	274198	689668	-	DIP2C	protein_coding	protein_coding	Placental & trophoblast	1.8796	11.7869	11685
chr20	61252426	61940617	+	CDH4	protein_coding	protein_coding	Placental & trophoblast	1.8013	12.4489	11696
chr1	10033596	10181239	+	UBE4B	protein_coding	protein_coding	Placental & trophoblast	2.47742	7.80312	11730
chr9	128255829	128275989	-	GOLGA2	protein_coding	protein_coding	Placental & trophoblast	3.7652	4.64039	11757
chr16	89947925	89968060	+	DEF8	protein_coding	protein_coding	Placental & trophoblast	3.89942	4.49566	11758
chr19	3314403	3469217	+	NFIC	protein_coding	transcription_factor	Placental & trophoblast	2.30667	8.60396	11759
chr12	6852128	6866629	+	USP5	protein_coding	protein_coding	Placental & trophoblast	3.89942	4.49566	11763
chr11	64764606	64778786	-	SF1	protein_coding	protein_coding	Placental & trophoblast	3.89942	4.49566	11765
chr3	12734707	12769457	-	TMEM40	protein_coding	protein_coding	Placental & trophoblast	3.38047	5.17623	11779
chr19	32978593	33064888	-	RHPN2	protein_coding	protein_coding	Placental & trophoblast	2.98834	5.96952	11780
chr14	102081049	102139686	-	HSP90AA1	protein_coding	protein_coding	Placental & trophoblast	3.24535	5.42351	11794
chr11	75434640	75525903	-	GDPD5	protein_coding	protein_coding	Placental & trophoblast	2.58303	7.19932	11807
chr3	13316235	13420309	-	NUP210	protein_coding	protein_coding	Placental & trophoblast	2.62092	7.02559	11824
chr19	39125834	39182816	+	PAK4	protein_coding	protein_coding	Placental & trophoblast	2.79977	6.42429	11828
chr14	69726900	69772004	+	SRSF5	protein_coding	protein_coding	Placental & trophoblast	3.17215	5.50913	11874
chr7	100802565	100827521	-	EPHB4	protein_coding	protein_coding	Placental & trophoblast	3.10871	5.59961	11915
chr19	35292125	35313804	+	MAG	protein_coding	protein_coding	Placental & trophoblast	3.28513	5.25252	11939
chr2	48529925	48776517	+	STON1-GTF2A1L	protein_coding	protein_coding	Placental & trophoblast	2.25879	8.3875	12042
chr11	119206276	119308149	+	CBL	protein_coding	protein_coding	Placental & trophoblast	2.7172	6.51219	12045
chr19	10871513	10923070	+	CARM1	protein_coding	protein_coding	Placental & trophoblast	2.68136	6.56102	12093
chr19	35154743	35169883	+	FXYD5	protein_coding	protein_coding	Placental & trophoblast	3.58697	4.68676	12123
chr12	121209857	121234106	+	P2RX4	protein_coding	protein_coding	Placental & trophoblast	3.58697	4.68676	12125
chr19	53013921	53016122	+	ERVV-1	protein_coding	protein_coding	Placental & trophoblast	7.61316	3.0348	12135
chr16	27460613	27549913	-	GTF3C1	protein_coding	protein_coding	Placental & trophoblast	2.60506	6.78418	12172
chr12	57522744	57530148	+	MBD6	protein_coding	transcription_factor	Placental & trophoblast	4.16344	4.10684	12199
chr11	66337333	66345119	-	BRMS1	protein_coding	protein_coding	Placental & trophoblast	4.16344	4.10684	12201
chr1	6625192	6635586	+	THAP3	protein_coding	transcription_factor	Placental & trophoblast	4.16344	4.10684	12202
chr5	172325181	172454358	-	SH3PXD2B	protein_coding	protein_coding	Placental & trophoblast	2.3598	7.57567	12261
chr1	36136570	36156053	-	TRAPPC3	protein_coding	protein_coding	Placental & trophoblast	3.24074	5.16304	12361
chr3	184174689	184184091	+	AP2M1	protein_coding	protein_coding	Placental & trophoblast	3.68509	4.53067	12377
chr19	45733251	45764534	+	BHMG1	protein_coding	protein_coding	Placental & trophoblast	3.80658	4.38024	12381
chr19	36034985	36054762	-	THAP8	protein_coding	transcription_factor	Placental & trophoblast	3.9609	4.23776	12384
chr17	39737927	39747284	+	GRB7	protein_coding	protein_coding	Placental & trophoblast	3.80658	4.38024	12387
chr17	18225587	18244875	+	LLGL1	protein_coding	protein_coding	Placental & trophoblast	3.9609	4.23776	12389
chr16	85676198	85688999	-	GINS2	protein_coding	protein_coding	Placental & trophoblast	3.9609	4.23776	12392
chr16	67431117	67437553	+	HSD11B2	protein_coding	protein_coding	Placental & trophoblast	3.9609	4.23776	12397
chr1	45500053	45513382	+	MMACHC	protein_coding	protein_coding	Placental & trophoblast	3.9609	4.23776	12400
chr1	36795527	37034125	-	GRIK3	protein_coding	protein_coding	Placental & trophoblast	2.14063	8.42586	12449
chr15	41837775	41848147	+	PLA2G4B	protein_coding	protein_coding	Placental & trophoblast	4.63409	3.7531	12466
chr21	44885953	44928873	-	ITGB2	protein_coding	protein_coding	Placental & trophoblast	2.90684	5.74155	12497
chr6	4706159	4955547	+	CDYL	protein_coding	protein_coding	Placental & trophoblast	2.16886	8.19445	12502
chr3	133932696	134030076	-	SLCO2A1	protein_coding	protein_coding	Placental & trophoblast	2.41726	7.17336	12504
chr10	131092391	131311721	-	TCERG1L	protein_coding	protein_coding	Placental & trophoblast	2.17376	8.11533	12551
chr19	5674947	5691667	+	RPL36	protein_coding	protein_coding	Placental & trophoblast	3.28248	4.99135	12583
chr17	75236599	75261804	-	GGA3	protein_coding	protein_coding	Placental & trophoblast	3.19753	5.0754	12688
chr11	6621323	6655854	-	DCHS1	protein_coding	protein_coding	Placental & trophoblast	2.88065	5.66776	12711
chrX	154458281	154477779	+	PLXNA3	protein_coding	protein_coding	Placental & trophoblast	3.51929	4.5846	12720
chr14	92703809	92748702	-	LGMN	protein_coding	protein_coding	Placental & trophoblast	2.91838	5.56205	12743
chr5	140360202	140375143	+	SLC4A9	protein_coding	protein_coding	Placental & trophoblast	4.2824	3.85509	12821
chr22	45413691	45432496	+	RIBC2	protein_coding	protein_coding	Placental & trophoblast	3.60832	4.42438	12825
chr1	11648367	11654682	-	FBXO2	protein_coding	protein_coding	Placental & trophoblast	4.2824	3.85509	12828
chr15	75647906	75662301	+	SNX33	protein_coding	protein_coding	Placental & trophoblast	3.60832	4.42438	12832
chr19	2389786	2426239	+	TMPRSS9	protein_coding	protein_coding	Placental & trophoblast	3.38721	4.65206	12892
chr2	232606057	232682340	+	EFHD1	protein_coding	protein_coding	Placental & trophoblast	2.70322	5.90495	12926
chr10	43077027	43130351	+	RET	protein_coding	protein_coding	Placental & trophoblast	2.77119	5.74508	12943
chr19	46674317	46717127	-	PRKD2	protein_coding	protein_coding	Placental & trophoblast	3.15545	4.98956	12945
chr1	160151570	160186977	+	ATP1A4	protein_coding	protein_coding	Placental & trophoblast	3.15545	4.98956	12948
chr9	136992418	136993976	+	C9orf142	protein_coding	protein_coding	Placental & trophoblast	4.90848	3.52158	12965
chr7	2728112	2844324	-	GNA12	protein_coding	protein_coding	Placental & trophoblast	2.20688	7.39624	12989
chr12	10170542	10191785	+	TMEM52B	protein_coding	protein_coding	Placental & trophoblast	3.71805	4.26883	12990
chr11	108472105	108498432	-	KDELC2	protein_coding	protein_coding	Placental & trophoblast	3.71805	4.26883	12995
chr19	51713112	51723994	-	HAS1	protein_coding	protein_coding	Placental & trophoblast	4.03728	3.98027	13002
chr9	128941478	128957021	+	RP11-101E3.5	protein_coding	protein_coding	Placental & trophoblast	3.85666	4.11982	13004
chr15	90884412	90895776	+	FES	protein_coding	protein_coding	Placental & trophoblast	3.85666	4.11982	13007
chr1	163321935	163355764	+	NUF2	protein_coding	protein_coding	Placental & trophoblast	3.85666	4.11982	13008
chr14	102592661	102730576	+	RCOR1	protein_coding	protein_coding	Placental & trophoblast	2.37105	6.78468	13037
chr16	30833626	30894302	-	BCL7C	protein_coding	protein_coding	Placental & trophoblast	2.93106	5.38244	13049
chr11	12377185	12530801	+	PARVA	protein_coding	protein_coding	Placental & trophoblast	2.18736	7.38424	13071
chr16	15643267	15726353	+	NDE1	protein_coding	protein_coding	Placental & trophoblast	2.72516	5.79045	13073
chr1	244969982	245127164	+	EFCAB2	protein_coding	protein_coding	Placental & trophoblast	2.41673	6.57486	13100
chr1	43707497	43931165	+	ST3GAL3	protein_coding	protein_coding	Placental & trophoblast	2.05678	7.72355	13145
chr1	179365720	179554735	+	AXDND1	protein_coding	protein_coding	Placental & trophoblast	2.64635	5.89161	13226
chr14	75578617	75648167	+	FLVCR2	protein_coding	protein_coding	Placental & trophoblast	2.70467	5.72406	13255
chr22	29328821	29423179	-	AP1B1	protein_coding	protein_coding	Placental & trophoblast	2.42237	6.45205	13259
chr22	46360834	46537170	-	CELSR1	protein_coding	protein_coding	Placental & trophoblast	2.12448	7.39863	13266
chr7	99966730	99976157	-	AZGP1	protein_coding	protein_coding	Placental & trophoblast	5.32921	3.30655	13292
chr6	41149342	41154337	-	TREML1	protein_coding	protein_coding	Placental & trophoblast	5.32921	3.30655	13298
chr4	6693069	6697169	+	S100P	protein_coding	protein_coding	Placental & trophoblast	5.32921	3.30655	13303
chr3	49416775	49422753	-	AMT	protein_coding	protein_coding	Placental & trophoblast	5.32921	3.30655	13306
chr2	231592901	231594283	+	TEX44	protein_coding	protein_coding	Placental & trophoblast	5.32921	3.30655	13309
chr19	22286408	22317176	+	ZNF729	protein_coding	transcription_factor	Placental & trophoblast	5.32921	3.30655	13314
chr16	30104810	30113856	-	GDPD3	protein_coding	protein_coding	Placental & trophoblast	5.32921	3.30655	13320
chr1	248046836	248063407	+	OR2L3	protein_coding	protein_coding	Placental & trophoblast	5.32921	3.30655	13326
chr2	10721649	10785110	+	ATP6V1C2	protein_coding	protein_coding	Placental & trophoblast	2.94509	5.20272	13360
chr9	131394093	131500197	+	PRRC2B	protein_coding	protein_coding	Placental & trophoblast	2.41083	6.3979	13374
chr22	24181259	24189110	+	SUSD2	protein_coding	protein_coding	Placental & trophoblast	3.53468	4.32135	13383
chr3	120392293	120451253	-	FSTL1	protein_coding	protein_coding	Placental & trophoblast	2.51234	6.06599	13455
chr16	81445170	81711762	+	CMIP	protein_coding	protein_coding	Placental & trophoblast	1.89691	7.8798	13462
chr8	94487693	94553523	-	KIAA1429	protein_coding	protein_coding	Placental & trophoblast	3.22982	4.64023	13577
chr2	206175320	206218047	-	GPR1	protein_coding	protein_coding	Placental & trophoblast	3.22982	4.64023	13579
chr5	176388747	176389771	+	HIGD2A	protein_coding	protein_coding	Placental & trophoblast	4.44101	3.60654	13592
chr19	44699151	44710714	+	CEACAM16	protein_coding	protein_coding	Placental & trophoblast	4.44101	3.60654	13602
chr1	23381061	23424740	-	TCEA3	protein_coding	protein_coding	Placental & trophoblast	2.91441	5.12729	13607
chr7	152646504	152676165	-	XRCC2	protein_coding	protein_coding	Placental & trophoblast	3.63355	4.1612	13613
chr16	71430262	71442060	-	RP11-510M2.4	protein_coding	protein_coding	Placental & trophoblast	4.44101	3.60654	13614
chr16	31201485	31202992	-	PYCARD	protein_coding	protein_coding	Placental & trophoblast	4.44101	3.60654	13621
chr1	207104262	207144972	+	C4BPA	protein_coding	protein_coding	Placental & trophoblast	3.63355	4.1612	13626
chr16	3242028	3256627	-	MEFV	protein_coding	protein_coding	Placental & trophoblast	4.44101	3.60654	13628
chr19	49388218	49417994	+	CCDC155	protein_coding	protein_coding	Placental & trophoblast	3.14571	4.72897	13661
chr19	45407334	45478828	-	ERCC1	protein_coding	protein_coding	Placental & trophoblast	2.48395	5.95097	13752
chr11	8920076	8932989	-	C11orf16	protein_coding	protein_coding	Placental & trophoblast	3.75778	4.00636	13787
chr9	37919134	38069211	-	SHB	protein_coding	protein_coding	Placental & trophoblast	2.03233	7.11813	13804
chr2	27650812	27663840	-	SUPT7L	protein_coding	protein_coding	Placental & trophoblast	3.91854	3.8592	13834
chr12	52948871	52952900	+	KRT18	protein_coding	protein_coding	Placental & trophoblast	3.91854	3.8592	13838
chr1	150887136	150913292	+	RP11-235D19.4	protein_coding	protein_coding	Placental & trophoblast	3.91854	3.8592	13844
chr10	112447258	112818744	+	VTI1A	protein_coding	protein_coding	Placental & trophoblast	1.88665	7.44513	13850
chr9	35659344	35665287	-	ARHGEF39	protein_coding	protein_coding	Placental & trophoblast	4.13473	3.72362	13876
chr7	100586304	100601110	+	FBXO24	protein_coding	protein_coding	Placental & trophoblast	4.13473	3.72362	13880
chr19	38305118	38315963	-	YIF1B	protein_coding	protein_coding	Placental & trophoblast	4.13473	3.72362	13883
chr19	17436611	17460804	-	CTD-2521M24.10	protein_coding	protein_coding	Placental & trophoblast	4.13473	3.72362	13887
chr19	11814284	11835201	+	ZNF440	protein_coding	transcription_factor	Placental & trophoblast	4.13473	3.72362	13889
chr17	81932384	81937328	-	PYCR1	protein_coding	protein_coding	Placental & trophoblast	4.13473	3.72362	13891
chr17	44011188	44023151	-	TMEM101	protein_coding	protein_coding	Placental & trophoblast	4.13473	3.72362	13893
chr17	6423738	6435199	-	AIPL1	protein_coding	protein_coding	Placental & trophoblast	4.13473	3.72362	13896
chr6	36243203	36308595	+	PNPLA1	protein_coding	protein_coding	Placental & trophoblast	2.6087	5.58515	13917
chr19	38817471	38840178	-	AC104534.3	protein_coding	protein_coding	Placental & trophoblast	3.27615	4.46688	13960
chr9	214865	465259	+	DOCK8	protein_coding	protein_coding	Placental & trophoblast	2.05774	6.90511	13989
chr4	82430562	82461091	+	ENOPH1	protein_coding	protein_coding	Placental & trophoblast	3.46399	4.22143	14013
chr19	57876765	57916591	-	CTD-2583A14.9	protein_coding	protein_coding	Placental & trophoblast	3.46399	4.22143	14018
chr11	60924481	60937159	+	TMEM132A	protein_coding	protein_coding	Placental & trophoblast	3.46399	4.22143	14020
chr12	50175788	50283546	-	LIMA1	protein_coding	protein_coding	Placental & trophoblast	2.30702	6.17946	14086
chr7	99558695	99607810	+	GS1-259H13.13	protein_coding	protein_coding	Placental & trophoblast	3.03563	4.74223	14111
chr2	28981298	29061373	+	TOGARAM2	protein_coding	protein_coding	Placental & trophoblast	2.52969	5.64403	14131
chr16	81022316	81096284	-	RP11-303E16.10	protein_coding	protein_coding	Placental & trophoblast	2.73293	5.24656	14137
chr11	77128264	77215241	+	MYO7A	protein_coding	protein_coding	Placental & trophoblast	2.42237	5.85089	14195
chr6	43576150	43615660	+	POLH	protein_coding	protein_coding	Placental & trophoblast	3.33076	4.29482	14239
chr5	69280175	69332716	-	CCDC125	protein_coding	protein_coding	Placental & trophoblast	3.33076	4.29482	14244
chr10	114179270	114232304	+	TDRD1	protein_coding	protein_coding	Placental & trophoblast	3.33076	4.29482	14255
chr4	3506376	3532559	-	LRPAP1	protein_coding	protein_coding	Placental & trophoblast	2.89631	4.87204	14259
chr9	136796363	136807721	+	CCDC183	protein_coding	protein_coding	Placental & trophoblast	3.55281	4.05715	14261
chr11	537527	554916	+	LRRC56	protein_coding	protein_coding	Placental & trophoblast	3.55281	4.05715	14268
chr15	40239091	40277486	+	PAK6	protein_coding	protein_coding	Placental & trophoblast	2.70977	5.17977	14291
chr7	5480451	5513768	-	FBXL18	protein_coding	protein_coding	Placental & trophoblast	2.99768	4.66303	14337
chr15	74236289	74336141	+	CCDC33	protein_coding	protein_coding	Placental & trophoblast	2.37911	5.81379	14356
chr3	48306842	48328341	-	SPINK8	protein_coding	protein_coding	Placental & trophoblast	4.66306	3.36356	14369
chr17	82314870	82317602	-	CD7	protein_coding	protein_coding	Placental & trophoblast	4.66306	3.36356	14377
chr9	133361450	133376166	-	SURF4	protein_coding	protein_coding	Placental & trophoblast	3.66383	3.89713	14465
chr12	6970921	6997428	+	RP3-461F17.3	protein_coding	protein_coding	Placental & trophoblast	3.66383	3.89713	14466
chr1	6412418	6424670	-	HES2	protein_coding	transcription_factor	Placental & trophoblast	3.66383	3.89713	14468
chr5	139846779	140043299	-	NRG2	protein_coding	protein_coding	Placental & trophoblast	2.00525	6.51649	14502
chr15	23565717	23611564	+	MKRN3	protein_coding	protein_coding	Placental & trophoblast	3.39606	4.12448	14504
chr15	33968888	34067457	+	CHRM5	protein_coding	protein_coding	Placental & trophoblast	2.50888	5.40549	14579
chr19	8065402	8149846	-	FBN3	protein_coding	protein_coding	Placental & trophoblast	2.56944	5.2815	14612
chr7	100049774	100065038	+	ZSCAN21	protein_coding	transcription_factor	Placental & trophoblast	3.80658	3.74324	14629
chr22	37972300	37987422	-	SOX10	protein_coding	transcription_factor	Placental & trophoblast	3.80658	3.74324	14635
chr17	78890580	78903201	-	CEP295NL	protein_coding	protein_coding	Placental & trophoblast	3.80658	3.74324	14647
chr8	22146825	22156832	-	LGI3	protein_coding	protein_coding	Placental & trophoblast	4.26337	3.46856	14691
chr3	46017024	46027742	-	XCR1	protein_coding	protein_coding	Placental & trophoblast	4.26337	3.46856	14698
chr19	52838008	52857619	-	ZNF468	protein_coding	transcription_factor	Placental & trophoblast	4.26337	3.46856	14700
chr11	4482646	4493497	+	OR52K1	protein_coding	protein_coding	Placental & trophoblast	4.26337	3.46856	14702
chr1	154697455	154870280	-	KCNN3	protein_coding	protein_coding	Placental & trophoblast	1.94745	6.4482	14732
chr22	38057200	38075701	+	PICK1	protein_coding	protein_coding	Placental & trophoblast	3.17215	4.29077	14735
chr14	90524564	90816417	-	TTC7B	protein_coding	protein_coding	Placental & trophoblast	1.80576	6.70655	14741
chr3	46163604	46266615	+	CCR3	protein_coding	protein_coding	Placental & trophoblast	2.55122	5.22129	14753
chr18	26225936	26391685	+	TAF4B	protein_coding	protein_coding	Placental & trophoblast	2.40868	5.49503	14756
chr16	81053665	81096296	-	RP11-303E16.8	protein_coding	protein_coding	Placental & trophoblast	3.01988	4.48302	14757
chr19	38390200	38399587	+	SPRED3	protein_coding	protein_coding	Placental & trophoblast	3.99691	3.59858	14760
chr19	18391144	18397617	-	LRRC25	protein_coding	protein_coding	Placental & trophoblast	3.99691	3.59858	14763
chr2	214931542	215138428	-	ABCA12	protein_coding	protein_coding	Placental & trophoblast	2.2928	5.70604	14764
chr19	5678422	5680896	-	C19orf70	protein_coding	protein_coding	Placental & trophoblast	3.99691	3.59858	14765
chr19	4324043	4338877	-	STAP2	protein_coding	protein_coding	Placental & trophoblast	3.99691	3.59858	14766
chr17	81650925	81663112	-	PDE6G	protein_coding	protein_coding	Placental & trophoblast	3.99691	3.59858	14767
chr11	102047443	102084560	+	C11orf70	protein_coding	protein_coding	Placental & trophoblast	3.47557	3.95651	14786
chr1	180269653	180502954	-	ACBD6	protein_coding	protein_coding	Placental & trophoblast	2.17829	5.89336	14823
chr7	74289475	74405943	+	CLIP2	protein_coding	protein_coding	Placental & trophoblast	2.34706	5.53288	14853
chr1	6593193	6614560	-	KLHL21	protein_coding	protein_coding	Placental & trophoblast	2.87656	4.61668	14873
chrX	132379204	132489968	-	MBNL3	protein_coding	protein_coding	Placental & trophoblast	2.47672	5.2906	14877
chr17	30194319	30236002	-	SLC6A4	protein_coding	protein_coding	Placental & trophoblast	2.77013	4.76823	14878
chr8	37796906	37844896	+	ADGRA2	protein_coding	protein_coding	Placental & trophoblast	2.47672	5.2906	14881
chr2	142877498	143055832	+	KYNU	protein_coding	protein_coding	Placental & trophoblast	2.29487	5.58096	14983
chr12	57517712	57520480	-	RP11-181L23.10	protein_coding	protein_coding	Placental & trophoblast	4.99613	3.1309	14992
chr5	16661914	16936276	-	MYO10	protein_coding	protein_coding	Placental & trophoblast	1.90755	6.21859	15077
chr11	57597518	57614853	+	SERPING1	protein_coding	protein_coding	Placental & trophoblast	3.57447	3.79187	15125
chr19	23075210	23136106	+	ZNF730	protein_coding	transcription_factor	Placental & trophoblast	3.2159	4.1144	15142
chr3	141944428	142149521	-	TFDP2	protein_coding	transcription_factor	Placental & trophoblast	2.10604	5.83376	15154
chr15	88803442	88875353	+	ACAN	protein_coding	protein_coding	Placental & trophoblast	2.77563	4.58549	15256
chr12	120210439	120265771	-	PXN	protein_coding	protein_coding	Placental & trophoblast	2.37364	5.21053	15270
chr12	132489551	132585188	+	FBRSL1	protein_coding	protein_coding	Placental & trophoblast	2.32624	5.30554	15275
chr11	66848525	66958376	-	PC	protein_coding	protein_coding	Placental & trophoblast	2.1297	5.63039	15277
chr12	31647160	31668075	+	C12orf72	protein_coding	protein_coding	Placental & trophoblast	3.40162	3.85909	15302
chr1	32465069	32496686	+	ZBTB8B	protein_coding	transcription_factor	Placental & trophoblast	3.40162	3.85909	15305
chr10	103594027	103855543	-	SH3PXD2A	protein_coding	protein_coding	Placental & trophoblast	1.77192	6.162	15306
chr14	75428357	75474111	+	JDP2	protein_coding	transcription_factor	Placental & trophoblast	2.51013	4.92223	15335
chr1	152084144	152089064	-	TCHHL1	protein_coding	protein_coding	Placental & trophoblast	5.55126	2.91946	15342
chr19	16111629	16134234	+	RAB8A	protein_coding	protein_coding	Placental & trophoblast	3.70084	3.63205	15385
chr16	31472059	31477958	+	TGFB1I1	protein_coding	protein_coding	Placental & trophoblast	3.70084	3.63205	15391
chr22	21549447	21624034	+	UBE2L3	protein_coding	protein_coding	Placental & trophoblast	2.54256	4.85889	15429
chr17	44076746	44123638	-	HDAC5	protein_coding	protein_coding	Placental & trophoblast	2.54256	4.85889	15430
chr1	150549369	150560932	+	ADAMTSL4	protein_coding	protein_coding	Placental & trophoblast	3.00237	4.22336	15483
chr22	38291918	38398522	-	RP1-5O6.7	protein_coding	protein_coding	Placental & trophoblast	2.2205	5.37053	15557
chr19	51571298	51592508	+	ZNF175	protein_coding	transcription_factor	Placental & trophoblast	4.44101	3.2165	15568
chr19	18193182	18196742	+	MPV17L2	protein_coding	protein_coding	Placental & trophoblast	4.44101	3.2165	15573
chr17	5471251	5486217	-	DERL2	protein_coding	protein_coding	Placental & trophoblast	4.44101	3.2165	15596
chr19	18907013	18934397	-	AC002985.3	protein_coding	protein_coding	Placental & trophoblast	3.1614	4.02772	15604
chr11	62750963	62754188	-	ZBTB3	protein_coding	transcription_factor	Placental & trophoblast	4.44101	3.2165	15611
chrX	150766339	150898816	-	CD99L2	protein_coding	protein_coding	Placental & trophoblast	2.30188	5.20495	15624
chr16	84699978	84779581	+	USP10	protein_coding	protein_coding	Placental & trophoblast	2.30188	5.20495	15626
chr6	99542380	99568973	-	CCNC	protein_coding	protein_coding	Placental & trophoblast	3.86797	3.47948	15632
chr19	8311284	8321396	-	NDUFA7	protein_coding	protein_coding	Placental & trophoblast	3.86797	3.47948	15633
chr17	47837700	47841333	-	SCRN2	protein_coding	protein_coding	Placental & trophoblast	3.86797	3.47948	15637
chr14	105703995	105708665	-	IGHA1	protein_coding	IG_C_gene	Placental & trophoblast	3.86797	3.47948	15638
chr5	173056352	173139284	+	CREBRF	protein_coding	protein_coding	Placental & trophoblast	2.59686	4.67707	15668
chr1	241652278	241802133	+	WDR64	protein_coding	protein_coding	Placental & trophoblast	2.28989	5.15536	15711
chr12	8822472	8876785	+	A2ML1	protein_coding	protein_coding	Placental & trophoblast	2.90374	4.25202	15717
chr22	21666009	21700015	+	PPIL2	protein_coding	protein_coding	Placental & trophoblast	2.78173	4.40235	15746
chr18	9475009	9538114	+	RALBP1	protein_coding	protein_coding	Placental & trophoblast	2.78173	4.40235	15748
chr1	43650149	43931014	+	RP11-7O11.7	protein_coding	protein_coding	Placental & trophoblast	1.81678	5.86361	15749
chr16	3443611	3486963	+	NAA60	protein_coding	protein_coding	Placental & trophoblast	2.78173	4.40235	15751
chr9	136952328	136955399	+	LCN12	protein_coding	protein_coding	Placental & trophoblast	4.09939	3.33833	15811
chr6	29672483	29681110	-	ZFP57	protein_coding	transcription_factor	Placental & trophoblast	4.09939	3.33833	15815
chr2	218259496	218263859	+	GPBAR1	protein_coding	protein_coding	Placental & trophoblast	4.09939	3.33833	15823
chr11	7665104	7674208	-	CYB5R2	protein_coding	protein_coding	Placental & trophoblast	4.09939	3.33833	15831
chr11	767225	777484	-	PDDC1	protein_coding	protein_coding	Placental & trophoblast	3.48936	3.69037	15849
chr17	39671122	39688107	-	PGAP3	protein_coding	protein_coding	Placental & trophoblast	2.96067	4.14543	15887
chr1	17205126	17246005	+	PADI1	protein_coding	protein_coding	Placental & trophoblast	2.82135	4.28932	15889
chr11	76782313	76798153	+	TSKU	protein_coding	protein_coding	Placental & trophoblast	2.96067	4.14543	15891
chr11	69653076	69675344	-	ORAOV1	protein_coding	protein_coding	Placental & trophoblast	2.96067	4.14543	15892
chr1	205302059	205321791	-	NUAK2	protein_coding	protein_coding	Placental & trophoblast	2.96067	4.14543	15893
chr2	237487168	237555318	+	MLPH	protein_coding	protein_coding	Placental & trophoblast	2.37035	4.90772	15907
chr12	6976186	7018510	-	LPCAT3	protein_coding	protein_coding	Placental & trophoblast	3.02796	4.04219	15950
chr16	50266516	50318135	+	ADCY7	protein_coding	protein_coding	Placental & trophoblast	2.33737	4.92925	15952
chr20	49812713	49892241	+	SLC9A8	protein_coding	protein_coding	Placental & trophoblast	2.26629	5.05755	15961
chr11	64823387	64844569	-	CDC42BPG	protein_coding	protein_coding	Placental & trophoblast	3.33076	3.76475	15964
chr1	27355189	27366892	-	MAP3K6	protein_coding	protein_coding	Placental & trophoblast	3.33076	3.76475	15972
chr9	127866480	127877743	-	AK1	protein_coding	protein_coding	Placental & trophoblast	3.20739	3.8501	16003
chr5	178113443	178126087	+	RP11-889L3.3	protein_coding	protein_coding	Placental & trophoblast	3.20739	3.8501	16006
chr17	1761959	1777574	+	SERPINF1	protein_coding	protein_coding	Placental & trophoblast	3.20739	3.8501	16007
chr6	79201249	79234738	-	HMGN3	protein_coding	transcription_factor	Placental & trophoblast	3.10871	3.94327	16019
chr3	51395867	51500002	-	VPRBP	protein_coding	protein_coding	Placental & trophoblast	2.69152	4.38295	16030
chr3	190514102	190659750	+	IL1RAP	protein_coding	protein_coding	Placental & trophoblast	2.10094	5.25405	16037
chr9	128068201	128109244	+	SLC25A25	protein_coding	protein_coding	Placental & trophoblast	2.59386	4.49446	16083
chr19	20078021	20119752	+	ZNF90	protein_coding	transcription_factor	Placental & trophoblast	3.60082	3.52534	16123
chr1	17249098	17284233	+	PADI3	protein_coding	protein_coding	Placental & trophoblast	2.78854	4.21876	16125
chr10	124984317	125160513	-	CTBP2	protein_coding	protein_coding	Placental & trophoblast	1.81807	5.50515	16199
chr16	68737225	68835548	+	CDH1	protein_coding	protein_coding	Placental & trophoblast	2.25575	4.88328	16204
chr17	29390600	29551904	+	TAOK1	protein_coding	protein_coding	Placental & trophoblast	2.36104	4.72973	16212
chr12	69470406	69579782	+	FRS2	protein_coding	protein_coding	Placental & trophoblast	2.36104	4.72973	16214
chr1	42463354	42654340	+	CCDC30	protein_coding	protein_coding	Placental & trophoblast	2.36104	4.72973	16217
chr19	7830233	7864976	+	EVI5L	protein_coding	protein_coding	Placental & trophoblast	2.6646	4.31764	16219
chr15	63321378	63382161	-	CA12	protein_coding	protein_coding	Placental & trophoblast	2.42237	4.63961	16222
chr22	23772819	23784316	+	MMP11	protein_coding	protein_coding	Placental & trophoblast	3.40821	3.59241	16384
chr19	20167274	20200490	+	ZNF486	protein_coding	transcription_factor	Placental & trophoblast	3.40821	3.59241	16388
chr4	6782732	6884170	+	KIAA0232	protein_coding	protein_coding	Placental & trophoblast	2.26931	4.80546	16403
chr1	201380838	201399608	-	LAD1	protein_coding	protein_coding	Placental & trophoblast	3.40821	3.59241	16405
chr7	73861159	73865893	+	WBSCR28	protein_coding	protein_coding	Placental & trophoblast	4.70224	2.97027	16421
chr4	121758933	121765185	-	TMEM155	protein_coding	protein_coding	Placental & trophoblast	4.70224	2.97027	16434
chr19	37181579	37210549	-	ZNF585B	protein_coding	transcription_factor	Placental & trophoblast	4.70224	2.97027	16439
chr19	35738801	35742450	-	IGFLR1	protein_coding	protein_coding	Placental & trophoblast	4.70224	2.97027	16442
chr19	639895	644371	+	FGF22	protein_coding	protein_coding	Placental & trophoblast	4.70224	2.97027	16443
chr17	45999250	45999694	+	STH	protein_coding	protein_coding	Placental & trophoblast	4.70224	2.97027	16446
chr17	8390709	8397826	-	RNF222	protein_coding	protein_coding	Placental & trophoblast	4.70224	2.97027	16449
chr14	20556093	20560931	-	RNASE9	protein_coding	protein_coding	Placental & trophoblast	4.70224	2.97027	16452
chr19	47608196	47703277	+	GLTSCR1	protein_coding	protein_coding	Placental & trophoblast	2.40555	4.58512	16499
chr6	41736711	41747397	-	PGC	protein_coding	protein_coding	Placental & trophoblast	3.7471	3.36586	16502
chr3	48673844	48685927	-	NCKIPSD	protein_coding	protein_coding	Placental & trophoblast	3.7471	3.36586	16503
chr8	489792	545781	-	TDRP	protein_coding	protein_coding	Placental & trophoblast	2.69295	4.19913	16522
chr2	9843354	9934416	+	TAF1B	protein_coding	protein_coding	Placental & trophoblast	2.54875	4.37263	16535
chr19	24033405	24129961	+	ZNF254	protein_coding	transcription_factor	Placental & trophoblast	2.54875	4.37263	16537
chr15	52192322	52295798	-	MYO5C	protein_coding	protein_coding	Placental & trophoblast	2.20935	4.82084	16541
chr19	23222755	23274221	-	RP11-15H20.8	protein_coding	protein_coding	Placental & trophoblast	3.26278	3.67333	16562
chr15	40217449	40276396	+	RP11-133K1.2	protein_coding	protein_coding	Placental & trophoblast	2.38896	4.53128	16618
chr8	99960936	100106116	-	RGS22	protein_coding	protein_coding	Placental & trophoblast	2.4913	4.37831	16631
chr7	100119613	100125511	+	CNPY4	protein_coding	protein_coding	Placental & trophoblast	3.94756	3.21515	16650
chr14	74941834	74955784	-	PGF	protein_coding	protein_coding	Placental & trophoblast	2.9389	3.88602	16655
chr17	42562147	42566260	+	COASY	protein_coding	protein_coding	Placental & trophoblast	3.94756	3.21515	16659
chrX	49205063	49233371	-	CACNA1F	protein_coding	protein_coding	Placental & trophoblast	4.23914	3.07915	16680
chr19	45071500	45076588	-	ZNF296	protein_coding	transcription_factor	Placental & trophoblast	4.23914	3.07915	16685
chr17	7306999	7312463	+	EIF5A	protein_coding	protein_coding	Placental & trophoblast	4.23914	3.07915	16686
chr16	66934460	66945096	+	CES2	protein_coding	protein_coding	Placental & trophoblast	4.23914	3.07915	16689
chr10	126425009	126521441	-	C10orf90	protein_coding	protein_coding	Placental & trophoblast	2.31705	4.57532	16691
chr1	43172149	43254358	+	CFAP57	protein_coding	protein_coding	Placental & trophoblast	2.31705	4.57532	16695
chr6	31834608	31839761	+	C6orf48	protein_coding	protein_coding	Placental & trophoblast	3.50606	3.4228	16749
chr19	12391949	12441082	-	CTD-3105H18.16	protein_coding	protein_coding	Placental & trophoblast	3.50606	3.4228	16751
chr19	5720677	5778734	+	CATSPERD	protein_coding	protein_coding	Placental & trophoblast	3.50606	3.4228	16752
chr19	55072020	55087919	+	EPS8L1	protein_coding	protein_coding	Placental & trophoblast	3.00842	3.78073	16766
chr5	74640023	74721288	+	HEXB	protein_coding	protein_coding	Placental & trophoblast	2.37259	4.47808	16768
chr17	75827225	75844717	-	UNC13D	protein_coding	protein_coding	Placental & trophoblast	2.84224	3.92156	16822
chr1	35573370	35595328	+	TFAP2E	protein_coding	transcription_factor	Placental & trophoblast	2.84224	3.92156	16823
chr1	53242364	53328014	-	LRP8	protein_coding	protein_coding	Placental & trophoblast	2.24545	4.58263	16866
chr15	64387804	64455303	+	TRIP4	protein_coding	protein_coding	Placental & trophoblast	2.76209	3.96508	16888
chr16	19168249	19268334	+	SYT17	protein_coding	protein_coding	Placental & trophoblast	2.42237	4.33429	16893
chr13	113490995	113550195	+	TMCO3	protein_coding	protein_coding	Placental & trophoblast	2.42237	4.33429	16895
chr19	48552075	48599425	+	SULT2B1	protein_coding	protein_coding	Placental & trophoblast	2.63685	4.06942	16924
chr7	100875126	100888664	+	SRRT	protein_coding	protein_coding	Placental & trophoblast	3.33076	3.49781	16928
chr6	16129171	16148248	+	MYLIP	protein_coding	protein_coding	Placental & trophoblast	3.09284	3.67978	16931
chr2	227683763	227718031	-	SLC19A3	protein_coding	protein_coding	Placental & trophoblast	3.33076	3.49781	16933
chr2	127418427	127429246	+	PROC	protein_coding	protein_coding	Placental & trophoblast	3.33076	3.49781	16935
chr2	27628996	27651508	+	GPN1	protein_coding	protein_coding	Placental & trophoblast	3.33076	3.49781	16938
chr11	68008578	68028696	+	ALDH3B1	protein_coding	protein_coding	Placental & trophoblast	2.89631	3.81061	16948
chr7	100949555	100968346	+	MUC3A	protein_coding	protein_coding	Placental & trophoblast	3.19753	3.5847	16980
chr19	18442663	18522127	-	ELL	protein_coding	protein_coding	Placental & trophoblast	2.23291	4.53511	16987
chr5	151181052	151224145	-	CCDC69	protein_coding	protein_coding	Placental & trophoblast	2.48395	4.19641	17035
chr2	48632291	48755724	-	RP11-310N16.1	protein_coding	protein_coding	Placental & trophoblast	2.40415	4.27971	17066
chr7	73699206	73719659	-	STX1A	protein_coding	protein_coding	Placental & trophoblast	2.80485	3.85007	17091
chr11	5596725	5644398	+	TRIM6-TRIM34	protein_coding	protein_coding	Placental & trophoblast	2.80485	3.85007	17092
chr1	38885807	38941784	-	RHBDL2	protein_coding	protein_coding	Placental & trophoblast	2.80485	3.85007	17093
chr20	37903104	37945350	+	VSTM2L	protein_coding	protein_coding	Placental & trophoblast	2.52057	4.13039	17118
chr3	49468703	49535618	+	DAG1	protein_coding	protein_coding	Placental & trophoblast	2.56212	4.06682	17155
chr7	73834590	73842535	-	WBSCR27	protein_coding	protein_coding	Placental & trophoblast	3.63355	3.25734	17194
chr8	17027238	17122644	+	MICU3	protein_coding	protein_coding	Placental & trophoblast	2.46308	4.13934	17304
chr20	62238485	62296213	+	OSBPL2	protein_coding	protein_coding	Placental & trophoblast	2.46308	4.13934	17305
chr9	120388869	120580170	-	CDK5RAP2	protein_coding	protein_coding	Placental & trophoblast	1.90329	4.74231	17306
chr20	36306336	36528637	+	DLGAP4	protein_coding	protein_coding	Placental & trophoblast	1.83408	4.79383	17321
chr3	42809483	42942792	+	KRBOX1	protein_coding	protein_coding	Placental & trophoblast	2.03323	4.59647	17334
chr1	226548800	226609214	+	C1orf95	protein_coding	protein_coding	Placental & trophoblast	2.3456	4.24696	17341
chr5	470458	524322	-	SLC9A3	protein_coding	protein_coding	Placental & trophoblast	2.49807	4.07184	17348
chr1	52895910	52921774	-	ECHDC2	protein_coding	protein_coding	Placental & trophoblast	3.03858	3.59808	17358
chr1	2635976	2801717	-	TTC34	protein_coding	protein_coding	Placental & trophoblast	2.2205	4.36124	17359
chr5	177483396	177497583	-	PDLIM7	protein_coding	protein_coding	Placental & trophoblast	2.85493	3.7369	17366
chr11	64746389	64760297	-	PYGM	protein_coding	protein_coding	Placental & trophoblast	2.85493	3.7369	17368
chr4	107824563	107915047	+	SGMS2	protein_coding	protein_coding	Placental & trophoblast	2.24726	4.32902	17371
chr16	188969	229463	-	LUC7L	protein_coding	protein_coding	Placental & trophoblast	3.41616	3.32421	17403
chr11	126355684	126414638	+	ST3GAL4	protein_coding	protein_coding	Placental & trophoblast	2.36854	4.17265	17411
chr11	3000922	3057613	-	CARS	protein_coding	protein_coding	Placental & trophoblast	2.36854	4.17265	17415
chr22	29788609	29838304	-	ASCC2	protein_coding	protein_coding	Placental & trophoblast	2.58303	3.94409	17438
chr8	101177878	101205461	-	ZNF706	protein_coding	transcription_factor	Placental & trophoblast	3.13483	3.49873	17445
chr19	18899514	18919397	-	COPE	protein_coding	protein_coding	Placental & trophoblast	3.25674	3.4064	17461
chr19	3958453	3971070	-	DAPK3	protein_coding	protein_coding	Placental & trophoblast	3.25674	3.4064	17463
chr8	47960898	47978160	+	MCM4	protein_coding	protein_coding	Placental & trophoblast	3.80658	3.09843	17469
chr6	52896639	52909685	-	GSTA3	protein_coding	protein_coding	Placental & trophoblast	3.80658	3.09843	17470
chr5	23507615	23528597	+	PRDM9	protein_coding	transcription_factor	Placental & trophoblast	3.80658	3.09843	17471
chr17	75261674	75266373	+	MRPS7	protein_coding	protein_coding	Placental & trophoblast	3.80658	3.09843	17476
chr1	36088875	36093932	+	ADPRHL2	protein_coding	protein_coding	Placental & trophoblast	3.80658	3.09843	17490
chr7	12570686	12660179	+	SCIN	protein_coding	protein_coding	Placental & trophoblast	2.31302	4.14445	17561
chr16	85613216	85676204	+	GSE1	protein_coding	protein_coding	Placental & trophoblast	2.2205	4.23419	17573
chr1	62784135	62865513	+	ATG4C	protein_coding	protein_coding	Placental & trophoblast	2.55694	3.883	17589
chr3	129528640	129535169	+	RHO	protein_coding	protein_coding	Placental & trophoblast	4.05483	2.95049	17594
chr19	21932958	22010949	-	ZNF208	protein_coding	transcription_factor	Placental & trophoblast	4.05483	2.95049	17602
chr1	1331314	1335306	+	TAS1R3	protein_coding	protein_coding	Placental & trophoblast	4.05483	2.95049	17615
chr16	50315957	50368934	-	BRD7	protein_coding	protein_coding	Placental & trophoblast	2.6646	3.76423	17662
chr17	78146353	78166177	+	C17orf99	protein_coding	protein_coding	Placental & trophoblast	2.98619	3.51857	17665
chr14	21070270	21090240	+	ARHGEF40	protein_coding	protein_coding	Placental & trophoblast	2.6646	3.76423	17666
chr11	60937084	60951785	-	SLC15A3	protein_coding	protein_coding	Placental & trophoblast	2.98619	3.51857	17671
chr19	7112255	7293931	-	INSR	protein_coding	protein_coding	Placental & trophoblast	2.0452	4.34215	17675
chr9	124257606	124353307	+	NEK6	protein_coding	protein_coding	Placental & trophoblast	2.02375	4.34814	17699
chr19	52880663	52962768	-	CTD-2331H12.8	protein_coding	protein_coding	Placental & trophoblast	2.29707	4.09414	17707
chr3	9866711	9880254	-	CIDEC	protein_coding	protein_coding	Placental & trophoblast	3.52668	3.15355	17767
chr22	50263713	50270393	-	MAPK11	protein_coding	protein_coding	Placental & trophoblast	3.52668	3.15355	17769
chr11	64803524	64811294	-	MEN1	protein_coding	protein_coding	Placental & trophoblast	3.52668	3.15355	17771
chr1	156193932	156212795	+	SLC25A44	protein_coding	protein_coding	Placental & trophoblast	3.52668	3.15355	17773
chr1	17066761	17119435	-	PADI2	protein_coding	protein_coding	Placental & trophoblast	2.53137	3.82293	17796
chr7	75915079	75986855	+	POR	protein_coding	protein_coding	Placental & trophoblast	2.24934	4.07448	17811
chr11	120236640	120319944	+	POU2F3	protein_coding	transcription_factor	Placental & trophoblast	2.31705	4.01715	17813
chr1	179743163	179816198	+	FAM163A	protein_coding	protein_coding	Placental & trophoblast	2.31705	4.01715	17817
chr19	47064187	47113752	-	ZC3H4	protein_coding	protein_coding	Placental & trophoblast	2.4329	3.90141	17830
chr22	36189129	36204840	-	APOL4	protein_coding	protein_coding	Placental & trophoblast	2.86957	3.55167	17851
chr16	15037854	15056079	-	NTAN1	protein_coding	protein_coding	Placental & trophoblast	2.86957	3.55167	17852
chr2	241188509	241225376	+	ANO7	protein_coding	protein_coding	Placental & trophoblast	2.57865	3.75965	17888
chr1	220748334	220784815	+	MARC2	protein_coding	protein_coding	Placental & trophoblast	2.57865	3.75965	17890
chr5	116032324	116060118	+	ARL14EPL	protein_coding	protein_coding	Placental & trophoblast	3.33076	3.22931	17934
chr16	31355134	31382997	+	ITGAX	protein_coding	protein_coding	Placental & trophoblast	3.18594	3.318	17936
chr16	80597906	80804329	-	CDYL2	protein_coding	protein_coding	Placental & trophoblast	1.83631	4.34631	18032
chr6	158650014	158764876	+	SYTL3	protein_coding	protein_coding	Placental & trophoblast	1.96231	4.25422	18037
chr9	97307659	97376933	+	CCDC180	protein_coding	protein_coding	Placental & trophoblast	2.50631	3.76385	18070
chr14	50237563	50312168	-	L2HGDH	protein_coding	protein_coding	Placental & trophoblast	2.93558	3.44116	18079
chr1	54132968	54152922	-	CDCP2	protein_coding	protein_coding	Placental & trophoblast	2.93558	3.44116	18080
chr9	27325209	27529781	-	MOB3B	protein_coding	protein_coding	Placental & trophoblast	1.84042	4.29271	18124
chr4	152779937	152912357	+	ARFIP1	protein_coding	protein_coding	Placental & trophoblast	2.2205	3.97936	18158
chr12	7130199	7158945	+	CLSTN3	protein_coding	protein_coding	Placental & trophoblast	2.8261	3.47897	18172
chr19	52764195	52786763	-	ZNF600	protein_coding	transcription_factor	Placental & trophoblast	3.67532	2.98762	18177
chr12	132687606	132704991	+	PXMP2	protein_coding	protein_coding	Placental & trophoblast	3.67532	2.98762	18179
chr12	132603169	132610374	-	LRCOL1	protein_coding	protein_coding	Placental & trophoblast	3.67532	2.98762	18180
chr13	32315474	32400266	+	BRCA2	protein_coding	protein_coding	Placental & trophoblast	2.73761	3.52548	18231
chr20	46345980	46364404	-	SLC35C2	protein_coding	protein_coding	Placental & trophoblast	3.01653	3.3343	18247
chr2	219253243	219272188	+	TUBA4B	protein_coding	protein_coding	Placental & trophoblast	3.01653	3.3343	18248
chr19	52876180	52897560	-	ZNF320	protein_coding	transcription_factor	Placental & trophoblast	3.01653	3.3343	18249
chr16	1510427	1612110	-	IFT140	protein_coding	protein_coding	Placental & trophoblast	2.14393	3.96167	18294
chr9	92947451	93036236	+	FGD3	protein_coding	protein_coding	Placental & trophoblast	2.09262	4.00059	18307
chr22	23059415	23142093	-	RSPH14	protein_coding	protein_coding	Placental & trophoblast	2.09262	4.00059	18309
chr2	205682500	205798133	+	NRP2	protein_coding	protein_coding	Placental & trophoblast	1.84344	4.15351	18335
chr8	42752620	42768786	-	CHRNA6	protein_coding	protein_coding	Placental & trophoblast	3.11815	3.23248	18341
chr17	81890790	81900255	+	ANAPC11	protein_coding	protein_coding	Placental & trophoblast	3.11815	3.23248	18342
chrX	71118556	71142453	+	MED12	protein_coding	protein_coding	Placental & trophoblast	3.42592	3.05418	18350
chr3	52794768	52809009	+	ITIH3	protein_coding	protein_coding	Placental & trophoblast	3.42592	3.05418	18352
chr20	63865228	63891545	+	TPD52L2	protein_coding	protein_coding	Placental & trophoblast	3.42592	3.05418	18353
chr19	15107403	15114988	+	SYDE1	protein_coding	protein_coding	Placental & trophoblast	3.42592	3.05418	18354
chr5	177305500	177311898	-	MXD3	protein_coding	transcription_factor	Placental & trophoblast	3.24952	3.1379	18400
chr3	51385047	51389397	+	MANF	protein_coding	protein_coding	Placental & trophoblast	3.24952	3.1379	18403
chr7	1530714	1543043	+	MAFK	protein_coding	transcription_factor	Placental & trophoblast	2.78392	3.408	18422
chr19	2428166	2456996	-	LMNB2	protein_coding	protein_coding	Placental & trophoblast	2.78392	3.408	18424
chr21	39745407	39802096	+	IGSF5	protein_coding	protein_coding	Placental & trophoblast	2.63171	3.51407	18434
chr19	50432903	50466321	+	MYBPC2	protein_coding	protein_coding	Placental & trophoblast	2.63171	3.51407	18435
chr19	10602510	10644550	+	SLC44A2	protein_coding	protein_coding	Placental & trophoblast	2.63171	3.51407	18437
chr2	60881521	60931610	+	REL	protein_coding	transcription_factor	Placental & trophoblast	2.70061	3.45807	18442
chr6	158765748	158819412	-	EZR	protein_coding	protein_coding	Placental & trophoblast	2.1412	3.83439	18542
chr5	115962494	116027602	+	LVRN	protein_coding	protein_coding	Placental & trophoblast	2.49807	3.57989	18559
chr9	127451486	127503501	+	LRSAM1	protein_coding	protein_coding	Placental & trophoblast	2.59961	3.45088	18671
chr15	42067683	42094554	-	PLA2G4D	protein_coding	protein_coding	Placental & trophoblast	2.59961	3.45088	18672
chr1	30873135	30908761	-	SDC3	protein_coding	protein_coding	Placental & trophoblast	2.37911	3.61067	18701
chr16	48360531	48385450	-	SIAH1	protein_coding	protein_coding	Placental & trophoblast	2.6646	3.39212	18708
chr2	160099667	160200313	-	ITGB6	protein_coding	protein_coding	Placental & trophoblast	2.25316	3.6906	18753
chr16	19523811	19553408	+	CCP110	protein_coding	protein_coding	Placental & trophoblast	3.05319	3.14969	18763
chr1	6521347	6554535	-	NOL9	protein_coding	protein_coding	Placental & trophoblast	3.05319	3.14969	18765
chr3	9649433	9702393	+	MTMR14	protein_coding	protein_coding	Placental & trophoblast	2.47231	3.52204	18767
chr12	54395261	54419460	-	ITGA5	protein_coding	protein_coding	Placental & trophoblast	2.74298	3.33869	18768
chr1	224896262	225399269	+	DNAH14	protein_coding	protein_coding	Placental & trophoblast	1.80373	3.9339	18831
chr11	72576141	72674453	-	PDE2A	protein_coding	protein_coding	Placental & trophoblast	1.99223	3.81231	18832
chr7	44565417	44574002	-	DDX56	protein_coding	protein_coding	Placental & trophoblast	3.55281	2.88225	18837
chr3	50191612	50196516	+	GNAT1	protein_coding	protein_coding	Placental & trophoblast	3.55281	2.88225	18839
chr19	29604017	29615800	+	POP4	protein_coding	protein_coding	Placental & trophoblast	3.55281	2.88225	18841
chr17	41513743	41522413	-	KRT15	protein_coding	protein_coding	Placental & trophoblast	3.55281	2.88225	18845
chr16	8881634	8885339	+	RP11-77H9.1	protein_coding	protein_coding	Placental & trophoblast	3.55281	2.88225	18846
chr4	174636914	174829314	-	GLRA3	protein_coding	protein_coding	Placental & trophoblast	2.08405	3.74752	18858
chr7	100574660	100586153	-	LRCH4	protein_coding	protein_coding	Placental & trophoblast	3.17215	3.0498	18871
chr4	155829729	155866273	-	ASIC5	protein_coding	protein_coding	Placental & trophoblast	3.17215	3.0498	18876
chr19	43506719	43527244	-	ETHE1	protein_coding	protein_coding	Placental & trophoblast	3.17215	3.0498	18880
chr11	61481120	61490931	+	PPP1R32	protein_coding	protein_coding	Placental & trophoblast	3.17215	3.0498	18883
chr1	37956975	37990921	-	SF3A3	protein_coding	protein_coding	Placental & trophoblast	3.17215	3.0498	18885
chr19	49512279	49526333	+	FCGRT	protein_coding	protein_coding	Placental & trophoblast	3.33076	2.95893	18898
chr19	40028260	40056209	-	ZNF780B	protein_coding	transcription_factor	Placental & trophoblast	3.33076	2.95893	18899
chr9	34458752	34520988	+	DNAI1	protein_coding	protein_coding	Placental & trophoblast	2.27214	3.61092	18925
chr11	64269834	64284669	-	BAD	protein_coding	protein_coding	Placental & trophoblast	2.90684	3.17918	18931
chr22	30291990	30327046	-	TBC1D10A	protein_coding	protein_coding	Placental & trophoblast	2.56829	3.38894	18933
chr11	73787316	73864611	+	MRPL48	protein_coding	protein_coding	Placental & trophoblast	2.56829	3.38894	18937
chr3	138261437	138329886	-	NME9	protein_coding	protein_coding	Placental & trophoblast	2.44709	3.46519	18961
chr1	93561791	93847150	-	BCAR3	protein_coding	protein_coding	Placental & trophoblast	1.53652	3.9421	18967
chr2	23927312	24000203	+	UBXN2A	protein_coding	protein_coding	Placental & trophoblast	2.79354	3.22078	19022
chr20	32762385	32809356	+	DNMT3B	protein_coding	protein_coding	Placental & trophoblast	2.48892	3.3954	19064
chr2	38797729	38875908	-	DHX57	protein_coding	protein_coding	Placental & trophoblast	2.48892	3.3954	19065
chr9	33461452	33473930	-	NOL6	protein_coding	protein_coding	Placental & trophoblast	2.99088	3.0695	19115
chr6	89568144	89638716	-	LYRM2	protein_coding	protein_coding	Placental & trophoblast	2.36577	3.42913	19166
chr9	98056739	98083075	+	NANS	protein_coding	protein_coding	Placental & trophoblast	2.53772	3.32823	19169
chr1	215567392	215621807	+	KCTD3	protein_coding	protein_coding	Placental & trophoblast	2.53772	3.32823	19170
chr1	241532134	241595642	+	KMO	protein_coding	protein_coding	Placental & trophoblast	2.6646	3.20487	19229
chr1	16367083	16398142	+	SZRD1	protein_coding	protein_coding	Placental & trophoblast	2.6646	3.20487	19231
chr17	50508384	50531497	+	MYCBPAP	protein_coding	protein_coding	Placental & trophoblast	3.09838	2.96481	19236
chr13	39009866	39038076	-	PROSER1	protein_coding	protein_coding	Placental & trophoblast	3.09838	2.96481	19239
chrX	130064874	130110716	-	ELF4	protein_coding	transcription_factor	Placental & trophoblast	2.46186	3.33783	19272
chr14	50857891	50944456	-	PYGL	protein_coding	protein_coding	Placental & trophoblast	2.2205	3.46617	19300
chr4	9826224	10054875	-	SLC2A9	protein_coding	protein_coding	Placental & trophoblast	1.63666	3.71514	19356
chr8	47260575	47736306	+	SPIDR	protein_coding	protein_coding	Placental & trophoblast	1.50067	3.73033	19375
chr2	26346086	26395891	+	EPT1	protein_coding	protein_coding	Placental & trophoblast	2.56212	3.20254	19402
chr6	134917390	134950122	-	ALDH8A1	protein_coding	protein_coding	Placental & trophoblast	2.93106	2.9918	19444
chr12	109850943	109880488	-	GLTP	protein_coding	protein_coding	Placental & trophoblast	2.93106	2.9918	19445
chr3	48746579	48847846	-	PRKAR2A	protein_coding	protein_coding	Placental & trophoblast	2.27744	3.35294	19511
chr20	43540171	43569498	+	RP1-138B7.6	protein_coding	protein_coding	Placental & trophoblast	2.62707	3.14024	19513
chr22	41969475	41998221	+	SEPT3	protein_coding	protein_coding	Placental & trophoblast	2.70624	3.08301	19524
chr20	17968913	17991122	+	MGME1	protein_coding	protein_coding	Placental & trophoblast	2.70624	3.08301	19525
chr2	9951698	10002277	+	GRHL1	protein_coding	transcription_factor	Placental & trophoblast	2.18736	3.37289	19586
chr1	180632004	180890251	+	XPR1	protein_coding	protein_coding	Placental & trophoblast	1.85779	3.50706	19664
chrX	153688099	153696593	+	SLC6A8	protein_coding	protein_coding	Placental & trophoblast	3.02796	2.88277	19681
chr1	1335276	1349350	-	DVL1	protein_coding	protein_coding	Placental & trophoblast	3.02796	2.88277	19683
chr1	200623896	200669907	-	DDX59	protein_coding	protein_coding	Placental & trophoblast	2.52969	3.14199	19686
chr13	98445185	98576863	-	STK24	protein_coding	protein_coding	Placental & trophoblast	1.66955	3.54366	19746
chr1	16562319	16613487	-	NBPF1	protein_coding	protein_coding	Placental & trophoblast	2.59059	3.07708	19751
chr22	25351457	25405377	-	LRP5L	protein_coding	protein_coding	Placental & trophoblast	2.20302	3.28997	19767
chr8	132061486	132105265	-	HHLA1	protein_coding	protein_coding	Placental & trophoblast	2.87359	2.91646	19794
chr7	99173574	99207506	-	KPNA7	protein_coding	protein_coding	Placental & trophoblast	2.87359	2.91646	19795
chr2	229922302	230013109	+	FBXO36	protein_coding	protein_coding	Placental & trophoblast	2.38412	3.17129	19798
chr7	6409600	6484190	-	DAGLB	protein_coding	protein_coding	Placental & trophoblast	2.23916	3.25519	19803
chr17	21376197	21419872	+	KCNJ12	protein_coding	protein_coding	Placental & trophoblast	2.23916	3.25519	19805
chr1	11761787	11789584	+	C1orf167	protein_coding	protein_coding	Placental & trophoblast	2.75649	2.96234	19807
chr20	36236459	36270918	+	AAR2	protein_coding	protein_coding	Placental & trophoblast	2.6646	3.01667	19814
chr1	29192873	29230924	-	MECR	protein_coding	protein_coding	Placental & trophoblast	2.6646	3.01667	19818
chr15	41848144	41894077	-	SPTBN5	protein_coding	protein_coding	Placental & trophoblast	2.3283	3.1951	19822
chr1	167721950	167791919	+	MPZL1	protein_coding	protein_coding	Placental & trophoblast	2.15519	3.2821	19833
chr7	44748931	44769881	+	ZMIZ2	protein_coding	protein_coding	Placental & trophoblast	2.49807	3.08268	19848
chr2	11534116	11642788	+	GREB1	protein_coding	protein_coding	Placental & trophoblast	1.90329	3.3612	19921
chr13	110523066	110561733	-	RAB20	protein_coding	protein_coding	Placental & trophoblast	2.42237	3.09691	19923
chr7	80744868	80922359	-	SEMA3C	protein_coding	protein_coding	Placental & trophoblast	1.78266	3.38928	19940
chr17	1344272	1400378	-	YWHAE	protein_coding	protein_coding	Placental & trophoblast	2.26016	3.17391	19948
chr15	51341629	51408013	+	GLDN	protein_coding	protein_coding	Placental & trophoblast	2.13946	3.23761	19949
chr6	41546426	41602384	+	FOXP4	protein_coding	transcription_factor	Placental & trophoblast	2.01395	3.29208	19952
chr22	44243667	44312851	-	KIAA1644	protein_coding	protein_coding	Placental & trophoblast	2.01395	3.29208	19953
chr4	38966744	39032421	-	TMEM156	protein_coding	protein_coding	Placental & trophoblast	2.35929	3.11775	19954
chr10	102503987	102633535	+	SUFU	protein_coding	protein_coding	Placental & trophoblast	1.87814	3.34574	19981
chr7	158730995	158829628	-	ESYT2	protein_coding	protein_coding	Placental & trophoblast	1.9124	3.30864	20008
chr19	52453576	52512154	+	ZNF578	protein_coding	transcription_factor	Placental & trophoblast	2.70977	2.89396	20041
chr12	57530102	57547331	-	DCTN2	protein_coding	protein_coding	Placental & trophoblast	2.81833	2.8434	20049
chr12	57472264	57488814	-	ARHGAP9	protein_coding	protein_coding	Placental & trophoblast	2.81833	2.8434	20050
chr11	76657524	76670747	-	LRRC32	protein_coding	protein_coding	Placental & trophoblast	2.81833	2.8434	20051
chr1	220786759	220819657	+	MARC1	protein_coding	protein_coding	Placental & trophoblast	2.39515	3.04183	20071
chr12	109929802	109996389	-	GIT2	protein_coding	protein_coding	Placental & trophoblast	2.24015	3.12525	20075
chr9	93058688	93085132	+	SUSD3	protein_coding	protein_coding	Placental & trophoblast	2.33496	3.06516	20087
chr12	100037076	100142848	-	UHRF1BP1L	protein_coding	protein_coding	Placental & trophoblast	2.33496	3.06516	20089
chr1	16124337	16156087	-	EPHA2	protein_coding	protein_coding	Placental & trophoblast	2.28395	3.09329	20091
chrX	133300103	133415490	-	GPC4	protein_coding	protein_coding	Placental & trophoblast	1.9908	3.21458	20106
chr15	78810487	78897730	+	MORF4L1	protein_coding	protein_coding	Placental & trophoblast	2.10868	3.1504	20134
chr4	39698044	39782792	+	UBE2K	protein_coding	protein_coding	Placental & trophoblast	2.2205	3.07735	20149
chr3	11556070	11720746	-	VGLL4	protein_coding	protein_coding	Placental & trophoblast	1.64397	3.27912	20181
chr4	37590800	37686376	-	RELL1	protein_coding	protein_coding	Placental & trophoblast	1.97942	3.17647	20184
chr2	25926596	25982497	-	KIF3C	protein_coding	protein_coding	Placental & trophoblast	2.36854	2.98778	20200
chr1	155335268	155562693	-	ASH1L	protein_coding	transcription_factor	Placental & trophoblast	1.81193	3.2275	20205
chr20	62877738	62937952	-	DIDO1	protein_coding	protein_coding	Placental & trophoblast	2.11957	3.06457	20308
chr18	21242242	21522830	+	GREB1L	protein_coding	protein_coding	Placental & trophoblast	1.69053	3.19266	20326
chr7	135183839	135211534	-	WDR91	protein_coding	protein_coding	Placental & trophoblast	2.34251	2.93475	20329
chr9	136886518	136926607	+	TRAF2	protein_coding	protein_coding	Placental & trophoblast	2.40778	2.91195	20334
chr19	38730431	38769904	-	CAPN12	protein_coding	protein_coding	Placental & trophoblast	2.40778	2.91195	20335
chr17	75784771	75825799	+	UNK	protein_coding	protein_coding	Placental & trophoblast	2.40778	2.91195	20336
chr1	31409565	31434677	+	SERINC2	protein_coding	protein_coding	Placental & trophoblast	2.40778	2.91195	20337
chr7	130393771	130441237	-	CEP41	protein_coding	protein_coding	Placental & trophoblast	2.28779	2.96274	20340
chr8	17298030	17413327	-	MTMR7	protein_coding	protein_coding	Placental & trophoblast	2.01102	3.07805	20342
chr4	109560205	109688726	+	CCDC109B	protein_coding	protein_coding	Placental & trophoblast	1.98259	3.08863	20347
chr19	37907228	38208372	+	SIPA1L3	protein_coding	protein_coding	Placental & trophoblast	1.55168	3.18152	20355
chr15	50557158	50686815	-	TRPM7	protein_coding	protein_coding	Placental & trophoblast	2.18222	2.98375	20369
chr18	23531437	23586898	-	NPC1	protein_coding	protein_coding	Placental & trophoblast	2.2205	2.9468	20396
chr17	4498838	4539035	+	SPNS2	protein_coding	protein_coding	Placental & trophoblast	2.2205	2.9468	20397
chr13	42886388	42992249	-	EPSTI1	protein_coding	protein_coding	Placental & trophoblast	2.06413	3.02386	20399
chr1	153992685	154155116	-	NUP210L	protein_coding	protein_coding	Placental & trophoblast	2.13168	2.97876	20409
chr22	20441519	20495883	-	KLHL22	protein_coding	protein_coding	Placental & trophoblast	2.37911	2.85733	20436
chr14	64945827	64972935	-	RAB15	protein_coding	protein_coding	Placental & trophoblast	2.37911	2.85733	20437
chr1	208022242	208244320	-	PLXNA2	protein_coding	protein_coding	Placental & trophoblast	1.52192	3.10007	20477
chr11	17392498	17476807	-	ABCC8	protein_coding	protein_coding	Placental & trophoblast	2.07247	2.93669	20487
chr12	49227926	49273334	+	TUBA1C	protein_coding	protein_coding	Placental & trophoblast	2.18013	2.85307	20539
chr11	74012714	74171019	-	C2CD3	protein_coding	protein_coding	Placental & trophoblast	1.90329	2.92123	20564
chr6	122471917	122726372	+	PKIB	protein_coding	protein_coding	Placental & trophoblast	1.79571	2.9352	20578
chr4	4348140	4419058	+	NSG1	protein_coding	protein_coding	Placental & trophoblast	2.08172	2.8494	20582
chr14	103629177	103714249	+	KLC1	protein_coding	protein_coding	Placental & trophoblast	1.94971	2.88777	20597
chr10	126905409	127452517	+	DOCK1	protein_coding	protein_coding	Placental & trophoblast	1.37774	2.92901	20618
chrX	46912276	47061242	+	JADE3	protein_coding	protein_coding	Placental & trophoblast	1.93789	2.85107	20621
chr3	53328963	53811406	+	CACNA1D	protein_coding	protein_coding	Placental & trophoblast	1.41437	2.92695	20623
chr15	66702228	66782848	+	SMAD6	protein_coding	protein_coding	Placental & trophoblast	1.82249	2.88543	20626
chr16	31196131	31196963	+	RP11-388M20.1	long_non-coding	antisense	Placental & trophoblast	12.5393	16.795	90
chr9	66942703	66951405	+	RP11-395E19.6	long_non-coding	lincRNA	Placental & trophoblast	10.5474	16.8996	145
chr1	11623558	11643416	+	RP3-330O12.5	long_non-coding	antisense	Placental & trophoblast	9.17808	24.0991	168
chr19	55027593	55053928	-	CTC-550B14.6	long_non-coding	processed_transcript	Placental & trophoblast	7.52106	22.8022	429
chr3	11006098	11019224	-	AC024910.2	long_non-coding	antisense	Placental & trophoblast	7.87269	17.8129	462
chr19	4347244	4354057	-	AC007292.4	long_non-coding	antisense	Placental & trophoblast	8.88201	12.3814	470
chr9	116398157	116400606	-	RP11-45A16.5	long_non-coding	antisense	Placental & trophoblast	9.62218	10.8437	482
chr16	11819850	11828811	-	BCAR4	long_non-coding	lincRNA	Placental & trophoblast	9.32612	11.3451	486
chr19	23054823	23061265	-	CTD-2291D10.1	long_non-coding	lincRNA	Placental & trophoblast	8.68893	11.4318	568
chr17	73513612	73521407	+	RP11-449L23.2	long_non-coding	antisense	Placental & trophoblast	7.77176	14.3547	586
chr14	19499740	19677923	+	RP11-597A11.11	long_non-coding	processed_transcript	Placental & trophoblast	7.91054	13.2438	612
chr16	15726674	15732993	+	AF001548.5	long_non-coding	antisense	Placental & trophoblast	9.11575	10.3744	615
chr19	46660364	46677447	+	DACT3-AS1	long_non-coding	antisense	Placental & trophoblast	7.01212	18.4742	652
chr19	53007512	53013180	+	CTD-2620I22.3	long_non-coding	lincRNA	Placental & trophoblast	10.2485	8.88168	682
chr19	3753840	3756517	+	AC005954.4	long_non-coding	antisense	Placental & trophoblast	10.9007	8.44179	710
chr17	42536510	42562062	+	RP11-400F19.8	long_non-coding	processed_transcript	Placental & trophoblast	6.66151	22.1486	723
chr19	22259693	22261335	+	RP11-157B13.8	long_non-coding	lincRNA	Placental & trophoblast	11.8427	8.07257	736
chr19	3754620	3756659	-	AC005954.3	long_non-coding	sense_intronic	Placental & trophoblast	11.8427	8.07257	738
chr20	50040716	50041504	-	RP4-710H13.2	long_non-coding	lincRNA	Placental & trophoblast	8.65996	9.94978	763
chr14	75259411	75271861	+	RP11-293M10.2	long_non-coding	antisense	Placental & trophoblast	6.91772	16.4999	779
chr19	8222153	8239648	-	CTD-3020H12.4	long_non-coding	antisense	Placental & trophoblast	6.66151	15.9547	876
chr19	23323968	23329101	+	CTB-176F20.3	long_non-coding	antisense	Placental & trophoblast	9.51644	8.36825	902
chr17	75138416	75141350	-	RP11-649A18.5	long_non-coding	sense_intronic	Placental & trophoblast	9.51644	8.36825	903
chr6	4491807	4495769	+	RP11-274H24.1	long_non-coding	lincRNA	Placental & trophoblast	7.68636	10.3291	950
chr17	49457861	49461749	-	RP11-1079K10.5	long_non-coding	lincRNA	Placental & trophoblast	7.68636	10.3291	954
chr19	22907086	22914289	-	CTD-2579N5.3	long_non-coding	lincRNA	Placental & trophoblast	13.323	6.74762	1024
chr7	110724159	110725825	-	AC073326.3	long_non-coding	sense_intronic	Placental & trophoblast	10.6584	7.40356	1026
chr2	218326889	218357966	-	AC021016.8	long_non-coding	antisense	Placental & trophoblast	5.96364	24.5269	1027
chr19	40779780	40796943	-	CTC-490E21.14	long_non-coding	antisense	Placental & trophoblast	7.77176	9.76682	1031
chr19	17296196	17296695	-	CTD-2278I10.4	long_non-coding	sense_intronic	Placental & trophoblast	10.6584	7.40356	1033
chr19	18204730	18220480	+	AC068499.10	long_non-coding	antisense	Placental & trophoblast	6.66151	13.1288	1045
chr17	75145261	75146546	-	RP11-649A18.4	long_non-coding	sense_intronic	Placental & trophoblast	8.62078	8.46355	1067
chr19	33283978	33285739	-	CTD-2540B15.12	long_non-coding	lincRNA	Placental & trophoblast	7.87269	9.20503	1113
chr1	7441096	7441554	-	RP4-549F15.1	long_non-coding	antisense	Placental & trophoblast	8.88201	7.92174	1161
chr19	17152616	17168051	-	CTD-3032J10.2	long_non-coding	antisense	Placental & trophoblast	7.13733	9.70685	1270
chr12	132457160	132460024	+	RP11-503G7.1	long_non-coding	lincRNA	Placental & trophoblast	8.14185	8.08423	1310
chr5	172816621	172819958	+	RP11-536N17.1	long_non-coding	lincRNA	Placental & trophoblast	7.5304	8.87456	1313
chr10	103452846	103462695	+	RP11-225H22.4	long_non-coding	antisense	Placental & trophoblast	7.5304	8.87456	1318
chr19	46203426	46212575	+	AC006262.6	long_non-coding	processed_transcript	Placental & trophoblast	6.66151	10.292	1417
chr1	1317581	1318689	-	RP5-890O3.9	long_non-coding	sense_intronic	Placental & trophoblast	9.68947	6.86922	1449
chr21	39727755	39730680	+	AF064860.7	long_non-coding	lincRNA	Placental & trophoblast	7.61316	8.30711	1483
chr8	66192111	66197315	+	RP11-366K18.3	long_non-coding	lincRNA	Placental & trophoblast	10.3624	6.37489	1612
chr21	41441056	41445708	-	AP001610.5	long_non-coding	antisense	Placental & trophoblast	7.71333	7.73941	1632
chr14	75238616	75269283	-	RP11-293M10.1	long_non-coding	lincRNA	Placental & trophoblast	5.42216	16.8571	1656
chr9	93435332	93437121	-	RP11-165J3.6	long_non-coding	antisense	Placental & trophoblast	8.5648	6.97161	1673
chr19	1386804	1389651	-	LLNLR-307A6.1	long_non-coding	antisense	Placental & trophoblast	8.5648	6.97161	1674
chr12	6899752	6900212	+	U47924.32	long_non-coding	lincRNA	Placental & trophoblast	8.5648	6.97161	1676
chr19	46189636	46203062	-	AC006262.5	long_non-coding	lincRNA	Placental & trophoblast	5.95284	11.3556	1717
chr19	23015075	23023697	-	CTD-2291D10.2	long_non-coding	lincRNA	Placental & trophoblast	11.4197	5.9314	1763
chr1	112850028	112877871	+	RP3-522D1.1	long_non-coding	lincRNA	Placental & trophoblast	5.53418	13.4408	1794
chr20	50999370	51010019	+	RP5-955M13.4	long_non-coding	antisense	Placental & trophoblast	6.92797	8.27946	1805
chr17	78617469	78632057	-	CTD-2357A8.3	long_non-coding	lincRNA	Placental & trophoblast	5.82882	11.1378	1849
chr21	44517617	44520830	+	TSPEAR-AS2	long_non-coding	antisense	Placental & trophoblast	7.83707	7.17159	1877
chr20	46901143	46901726	-	RP11-323C15.2	long_non-coding	lincRNA	Placental & trophoblast	7.83707	7.17159	1878
chr3	98099908	98148134	-	RP11-343D2.11	long_non-coding	antisense	Placental & trophoblast	5.55126	12.5359	1885
chr6	41523895	41548621	-	RP11-328M4.2	long_non-coding	antisense	Placental & trophoblast	5.16607	17.3748	1886
chr3	14272373	14303845	-	RP11-536I6.2	long_non-coding	lincRNA	Placental & trophoblast	5.18118	16.1137	1931
chr22	49612657	49615716	-	RP1-29C18.8	long_non-coding	sense_intronic	Placental & trophoblast	7.32766	7.42344	1982
chr22	38231320	38232248	+	RP1-5O6.5	long_non-coding	antisense	Placental & trophoblast	7.32766	7.42344	1985
chr17	55325757	55327791	-	RP11-515O17.3	long_non-coding	lincRNA	Placental & trophoblast	7.32766	7.42344	1988
chr8	20079305	20118442	+	AC100802.3	long_non-coding	antisense	Placental & trophoblast	5.17247	15.2123	2003
chr10	73841833	73847115	+	RP11-574K11.8	long_non-coding	antisense	Placental & trophoblast	6.66151	8.00965	2088
chr6	33900355	33927631	+	RP3-468B3.2	long_non-coding	lincRNA	Placental & trophoblast	5.37219	12.1475	2129
chr21	14824327	14918552	-	AF127936.7	long_non-coding	lincRNA	Placental & trophoblast	4.69239	22.7777	2244
chr21	41180097	41180626	+	AL773572.8	long_non-coding	antisense	Placental & trophoblast	7.40168	6.84996	2275
chr21	40383083	40385358	+	AF042090.2	long_non-coding	antisense	Placental & trophoblast	7.40168	6.84996	2276
chr17	49914403	49932918	+	RP11-304F15.6	long_non-coding	lincRNA	Placental & trophoblast	5.13888	12.5038	2294
chr6	41502444	41519852	+	RP11-328M4.3	long_non-coding	lincRNA	Placental & trophoblast	5.17013	12.1405	2309
chr17	42683187	42699466	-	CTD-3193K9.3	long_non-coding	antisense	Placental & trophoblast	5.70987	9.46099	2311
chr2	3533224	3536869	-	AC108488.4	long_non-coding	lincRNA	Placental & trophoblast	6.66151	7.43642	2316
chr4	174536640	174540784	+	RP11-440I14.3	long_non-coding	lincRNA	Placental & trophoblast	6.97873	7.13202	2318
chr9	129097854	129100266	+	RP11-247A12.1	long_non-coding	antisense	Placental & trophoblast	6.21741	8.08511	2319
chr5	139848290	139856389	+	CTB-35F21.4	long_non-coding	antisense	Placental & trophoblast	5.80747	9.1111	2323
chr1	25043707	25113119	-	RP4-799D16.1	long_non-coding	lincRNA	Placental & trophoblast	4.55788	20.5551	2497
chr9	129575409	129584556	+	RP11-492E3.2	long_non-coding	lincRNA	Placental & trophoblast	5.76131	8.55012	2556
chr16	35743268	35755626	+	RP11-352B15.1	long_non-coding	lincRNA	Placental & trophoblast	5.76131	8.55012	2558
chr15	90074515	90082207	-	RP11-617F23.1	long_non-coding	antisense	Placental & trophoblast	6.18569	7.51574	2626
chr6	53125644	53126146	-	RP11-506E9.3	long_non-coding	sense_overlapping	Placental & trophoblast	7.4942	6.27513	2644
chr13	33158587	33164409	-	RP11-81F11.2	long_non-coding	sense_intronic	Placental & trophoblast	7.01212	6.55598	2647
chr1	20272479	20275005	+	RP3-340N1.7	long_non-coding	lincRNA	Placental & trophoblast	6.66151	6.86178	2691
chr12	52407580	52428494	+	RP11-1020M18.10	long_non-coding	antisense	Placental & trophoblast	5.32921	8.87066	2902
chr19	22017959	22036315	-	AC003973.4	long_non-coding	lincRNA	Placental & trophoblast	8.47829	5.47151	2938
chr16	1206560	1207124	-	RP11-616M22.3	long_non-coding	antisense	Placental & trophoblast	8.47829	5.47151	2941
chr16	56941028	56941726	+	RP11-325K4.2	long_non-coding	sense_intronic	Placental & trophoblast	11.1025	4.87291	2976
chr11	72643237	72659407	+	RP11-31L22.3	long_non-coding	antisense	Placental & trophoblast	5.16607	9.05294	2983
chr17	42552436	42554748	-	RP11-400F19.6	long_non-coding	antisense	Placental & trophoblast	6.37188	6.61	3027
chr12	80583683	80593701	-	RP11-272K23.3	long_non-coding	antisense	Placental & trophoblast	6.37188	6.61	3029
chr1	179543201	179548922	-	RP11-545A16.1	long_non-coding	antisense	Placental & trophoblast	6.37188	6.61	3030
chr1	20294211	20323187	-	RP4-745E8.2	long_non-coding	antisense	Placental & trophoblast	4.99613	9.61398	3039
chr19	663482	669500	+	AC004156.3	long_non-coding	lincRNA	Placental & trophoblast	6.66151	6.28547	3076
chr17	82153430	82154815	+	RP11-1376P16.2	long_non-coding	antisense	Placental & trophoblast	6.66151	6.28547	3078
chr16	654611	656194	-	LA16c-349E10.1	long_non-coding	antisense	Placental & trophoblast	6.66151	6.28547	3082
chr4	188140822	188143379	-	RP11-366H4.3	long_non-coding	antisense	Placental & trophoblast	7.05336	5.97799	3087
chr22	41430934	41431375	+	CTA-223H9.9	long_non-coding	lincRNA	Placental & trophoblast	7.05336	5.97799	3089
chr17	2375061	2379306	-	RP1-59D14.5	long_non-coding	antisense	Placental & trophoblast	7.05336	5.97799	3095
chr19	6343761	6362149	-	CTB-180A7.3	long_non-coding	antisense	Placental & trophoblast	5.65219	7.42859	3186
chr1	9182004	9196284	+	RP3-510D11.2	long_non-coding	lincRNA	Placental & trophoblast	5.06275	8.87724	3200
chrX	70148582	70149654	-	RP13-46G5.4	long_non-coding	antisense	Placental & trophoblast	13.323	4.49841	3251
chr19	3141576	3155175	-	AC005264.2	long_non-coding	antisense	Placental & trophoblast	5.32921	7.9564	3278
chr21	39315707	39323218	+	AF064861.94	long_non-coding	antisense	Placental & trophoblast	5.77331	7.07313	3311
chr17	75979231	76005998	+	TEN1-CDK3	long_non-coding	processed_transcript	Placental & trophoblast	4.7143	9.8671	3364
chr5	86746818	86749772	+	CTC-493L21.1	long_non-coding	lincRNA	Placental & trophoblast	8.88201	4.90985	3473
chr14	95651178	95673452	+	TCL6	long_non-coding	processed_transcript	Placental & trophoblast	4.84474	8.91236	3495
chr11	6630603	6635208	+	RP11-732A19.6	long_non-coding	antisense	Placental & trophoblast	5.48595	7.22946	3497
chr22	37166757	37182850	+	RP1-151B14.6	long_non-coding	antisense	Placental & trophoblast	4.56789	9.93461	3593
chr11	70862790	70865115	+	C11orf76	long_non-coding	antisense	Placental & trophoblast	6.3443	6.03513	3604
chr10	112671812	112677819	-	RP11-25C19.3	long_non-coding	antisense	Placental & trophoblast	6.3443	6.03513	3607
chr1	47761132	47765547	-	RP11-543D5.2	long_non-coding	lincRNA	Placental & trophoblast	5.58707	6.86819	3651
chr22	23580880	23583859	-	KB-208E9.1	long_non-coding	lincRNA	Placental & trophoblast	6.66151	5.70714	3664
chr7	158537495	158539879	+	AC078942.1	long_non-coding	antisense	Placental & trophoblast	7.10561	5.39759	3758
chr15	100126106	100129743	+	RP11-90E5.1	long_non-coding	antisense	Placental & trophoblast	7.10561	5.39759	3762
chr13	105690429	105702689	+	RP11-252M24.1	long_non-coding	lincRNA	Placental & trophoblast	7.10561	5.39759	3765
chr11	116836117	116855729	+	AP006216.12	long_non-coding	antisense	Placental & trophoblast	4.44101	9.64387	3930
chr5	172557392	172559014	-	CTB-54I1.1	long_non-coding	lincRNA	Placental & trophoblast	5.86213	6.1534	3973
chr15	74365435	74371211	+	CTD-2311M21.3	long_non-coding	antisense	Placental & trophoblast	5.86213	6.1534	3980
chr21	42916803	42925646	-	AP001629.8	long_non-coding	lincRNA	Placental & trophoblast	5.41248	6.67293	4087
chr18	13486462	13490676	+	RP11-53B2.2	long_non-coding	sense_intronic	Placental & trophoblast	5.41248	6.67293	4089
chr1	24961345	24963097	+	RP11-84D1.1	long_non-coding	antisense	Placental & trophoblast	6.05592	5.80236	4183
chr11	65745729	65771585	+	RP11-770G2.2	long_non-coding	lincRNA	Placental & trophoblast	5.51297	6.30817	4254
chr12	17509353	17589992	-	RP11-871F6.3	long_non-coding	lincRNA	Placental & trophoblast	4.6025	8.07161	4303
chr19	928259	928817	-	AC005391.2	long_non-coding	antisense	Placental & trophoblast	6.31091	5.45855	4356
chr3	48672455	48672733	+	RP11-572O6.1	long_non-coding	lincRNA	Placental & trophoblast	9.51644	4.35684	4358
chr3	30524990	30526213	-	AC116035.2	long_non-coding	lincRNA	Placental & trophoblast	9.51644	4.35684	4363
chr17	28670054	28672804	-	AC010761.13	long_non-coding	antisense	Placental & trophoblast	9.51644	4.35684	4374
chr16	14363109	14370266	-	RP11-65J21.1	long_non-coding	lincRNA	Placental & trophoblast	5.24846	6.48656	4458
chr21	42964639	42965363	-	AP001630.5	long_non-coding	antisense	Placental & trophoblast	6.66151	5.12635	4510
chr12	106103163	106106165	+	RP11-114F10.3	long_non-coding	antisense	Placental & trophoblast	5.63666	5.94523	4514
chr21	39028536	39029128	-	AF064858.10	long_non-coding	lincRNA	Placental & trophoblast	6.66151	5.12635	4515
chr5	132410920	132488702	+	AC116366.4	long_non-coding	processed_transcript	Placental & trophoblast	3.53893	19.6274	4542
chr5	149216523	149276805	-	AC012613.2	long_non-coding	antisense	Placental & trophoblast	3.80658	12.4195	4558
chr7	74688939	74728765	-	AC083884.8	long_non-coding	processed_transcript	Placental & trophoblast	5.04114	6.68113	4590
chr14	95663256	95692628	+	RP11-1070N10.6	long_non-coding	processed_transcript	Placental & trophoblast	4.25597	8.85817	4602
chr6	81527102	81534913	-	RP1-300G12.2	long_non-coding	sense_intronic	Placental & trophoblast	7.17393	4.8142	4643
chr4	89743792	89744305	+	RP11-115D19.3	long_non-coding	antisense	Placental & trophoblast	7.17393	4.8142	4644
chr6	35544632	35545669	+	RP3-340B19.3	long_non-coding	lincRNA	Placental & trophoblast	7.99381	4.54066	4699
chr21	44978832	44979274	+	AP001505.10	long_non-coding	lincRNA	Placental & trophoblast	7.99381	4.54066	4706
chr9	136800366	136829466	+	RP11-216L13.18	long_non-coding	processed_transcript	Placental & trophoblast	4.07528	9.45299	4716
chr1	182127297	182128665	-	GS1-122H1.1	long_non-coding	lincRNA	Placental & trophoblast	7.99381	4.54066	4732
chr7	151427683	151439124	+	RP4-555L14.4	long_non-coding	antisense	Placental & trophoblast	4.73707	7.1019	4740
chr16	28284885	28292064	-	RP11-57A19.2	long_non-coding	lincRNA	Placental & trophoblast	5.79262	5.58502	4817
chr15	69820756	69822856	-	RP11-19J5.2	long_non-coding	lincRNA	Placental & trophoblast	5.79262	5.58502	4821
chr1	109884176	109886264	-	RP11-195M16.1	long_non-coding	antisense	Placental & trophoblast	5.79262	5.58502	4824
chr9	127816066	127822520	+	RP11-228B15.4	long_non-coding	antisense	Placental & trophoblast	5.0941	6.30841	4915
chr22	44102779	44116232	+	CTA-414D7.1	long_non-coding	sense_intronic	Placental & trophoblast	4.90848	6.51282	5032
chr12	113185624	113192161	-	RP11-545P7.4	long_non-coding	antisense	Placental & trophoblast	4.90848	6.51282	5037
chr19	55006193	55048086	+	CTC-550B14.7	long_non-coding	antisense	Placental & trophoblast	4.18724	8.35452	5065
chr17	80940418	80942033	-	CTD-2561B21.4	long_non-coding	antisense	Placental & trophoblast	5.99536	5.22904	5148
chr8	41435298	41440419	+	RP11-15G16.1	long_non-coding	lincRNA	Placental & trophoblast	6.26966	4.8799	5323
chr8	22565997	22567171	-	RP11-582J16.3	long_non-coding	antisense	Placental & trophoblast	6.26966	4.8799	5327
chr6	28078792	28081130	-	RP1-313I6.12	long_non-coding	antisense	Placental & trophoblast	6.26966	4.8799	5329
chr16	1713527	1714208	-	LA16c-329F2.1	long_non-coding	antisense	Placental & trophoblast	6.26966	4.8799	5338
chr14	101552223	101555676	-	DIO3OS	long_non-coding	lincRNA	Placental & trophoblast	6.26966	4.8799	5340
chr5	55978248	56111329	+	CTD-2227I18.1	long_non-coding	lincRNA	Placental & trophoblast	3.31759	16.7387	5391
chr19	8374379	8390685	-	RP11-886P16.3	long_non-coding	antisense	Placental & trophoblast	4.78262	6.35095	5407
chr16	2737103	2752600	-	CTD-2270P14.3	long_non-coding	antisense	Placental & trophoblast	4.07092	8.09925	5478
chr6	104864464	104941447	-	RP3-439I14.1	long_non-coding	lincRNA	Placental & trophoblast	4.11446	7.85431	5512
chr7	92457564	92491610	+	AC007566.10	long_non-coding	antisense	Placental & trophoblast	4.16344	7.61056	5560
chrX	75903105	75904858	+	RP11-212D3.4	long_non-coding	lincRNA	Placental & trophoblast	10.6584	3.82633	5580
chr3	133543064	133543466	-	RP11-91K8.5	long_non-coding	lincRNA	Placental & trophoblast	10.6584	3.82633	5604
chr7	151806490	151810820	+	RP13-452N2.1	long_non-coding	processed_transcript	Placental & trophoblast	5.23404	5.56264	5675
chr2	113171535	113175337	-	AC016683.5	long_non-coding	antisense	Placental & trophoblast	5.23404	5.56264	5678
chr6	79420297	79421305	+	RP1-232L24.3	long_non-coding	lincRNA	Placental & trophoblast	6.66151	4.54246	5738
chr3	184095118	184105178	-	RP11-778D9.8	long_non-coding	antisense	Placental & trophoblast	6.66151	4.54246	5745
chr13	113511747	113514473	+	RP11-230F18.6	long_non-coding	sense_intronic	Placental & trophoblast	6.66151	4.54246	5803
chr15	99427009	99431028	-	RP11-20G13.1	long_non-coding	lincRNA	Placental & trophoblast	4.99613	5.76231	5819
chr1	11777077	11779619	-	RP11-56N19.5	long_non-coding	antisense	Placental & trophoblast	6.66151	4.54246	5821
chr13	44146470	44158222	-	RP11-478K15.3	long_non-coding	sense_intronic	Placental & trophoblast	4.99613	5.76231	5824
chr22	45435864	45448743	-	RP1-102D24.5	long_non-coding	antisense	Placental & trophoblast	4.54194	6.42219	5847
chr5	132468890	132473043	-	AC116366.6	long_non-coding	antisense	Placental & trophoblast	4.81109	5.97435	5860
chr22	21652270	21670237	+	KB-1440D3.16	long_non-coding	processed_transcript	Placental & trophoblast	4.09939	7.48277	5865
chr3	194496317	194501503	-	AC108676.1	long_non-coding	sense_overlapping	Placental & trophoblast	5.70987	5.01611	5912
chr2	46392297	46394167	-	AC016912.3	long_non-coding	lincRNA	Placental & trophoblast	5.70987	5.01611	5925
chr11	69414307	69416832	+	RP11-211G23.1	long_non-coding	lincRNA	Placental & trophoblast	5.70987	5.01611	5939
chr3	195836193	195854228	-	AC124944.5	long_non-coding	lincRNA	Placental & trophoblast	3.9609	7.8544	5983
chr17	74307210	74309790	-	RP11-647F2.2	long_non-coding	antisense	Placental & trophoblast	7.2671	4.22694	6095
chr16	87683945	87684477	-	RP11-278A23.4	long_non-coding	antisense	Placental & trophoblast	7.2671	4.22694	6100
chr16	25419814	25424169	-	CTA-249B10.1	long_non-coding	lincRNA	Placental & trophoblast	7.2671	4.22694	6102
chr11	66244840	66246239	-	RP11-755F10.1	long_non-coding	antisense	Placental & trophoblast	7.2671	4.22694	6111
chr22	41981304	41982217	-	CTA-250D10.19	long_non-coding	antisense	Placental & trophoblast	8.32689	3.95881	6180
chr21	10122273	10129029	+	CH507-216K13.2	long_non-coding	lincRNA	Placental & trophoblast	8.32689	3.95881	6181
chr13	111144305	111144733	-	RP11-551M15.4	long_non-coding	antisense	Placental & trophoblast	8.32689	3.95881	6186
chr12	132462242	132462856	+	RP11-503G7.2	long_non-coding	lincRNA	Placental & trophoblast	8.32689	3.95881	6187
chr19	23257255	23274232	-	RP11-15H20.7	long_non-coding	lincRNA	Placental & trophoblast	5.32921	5.18992	6194
chr3	128861313	128871540	-	RP11-723O4.2	long_non-coding	antisense	Placental & trophoblast	5.05356	5.38617	6293
chr7	127350128	127351523	+	AC000123.4	long_non-coding	antisense	Placental & trophoblast	5.92134	4.65435	6341
chr22	15784992	15829984	+	AP000525.9	long_non-coding	processed_transcript	Placental & trophoblast	5.92134	4.65435	6344
chr2	23357516	23360376	-	AC012506.3	long_non-coding	lincRNA	Placental & trophoblast	5.92134	4.65435	6347
chr19	17488990	17511889	-	CTD-3131K8.2	long_non-coding	lincRNA	Placental & trophoblast	3.88588	7.36768	6501
chr5	176707356	176726243	-	RP11-375B1.1	long_non-coding	lincRNA	Placental & trophoblast	4.34446	6.13743	6602
chr10	3134566	3145166	+	RP11-298E9.7	long_non-coding	antisense	Placental & trophoblast	4.34446	6.13743	6603
chr22	37080068	37082847	+	RP5-1170K4.7	long_non-coding	antisense	Placental & trophoblast	5.45033	4.81772	6749
chr22	11066418	11068174	+	SC22CB-56B3.1	long_non-coding	lincRNA	Placental & trophoblast	6.21741	4.29871	6878
chr22	36071000	36085573	+	CTA-212A2.3	long_non-coding	lincRNA	Placental & trophoblast	5.12424	5.00944	6879
chr19	17207138	17208010	-	CTD-3032J10.3	long_non-coding	antisense	Placental & trophoblast	6.21741	4.29871	6880
chr19	1321225	1322846	+	AC005330.2	long_non-coding	lincRNA	Placental & trophoblast	6.21741	4.29871	6884
chr18	64147209	64159294	+	AC100848.1	long_non-coding	lincRNA	Placental & trophoblast	6.21741	4.29871	6887
chr17	35164243	35167012	-	RP11-799D4.3	long_non-coding	antisense	Placental & trophoblast	6.21741	4.29871	6890
chr18	14905443	14915628	+	RP11-527H14.4	long_non-coding	lincRNA	Placental & trophoblast	4.88511	5.21844	7003
chr12	120201371	120213138	+	RP1-278C19.3	long_non-coding	antisense	Placental & trophoblast	4.88511	5.21844	7005
chr9	66979132	66988373	+	RP11-395E19.2	long_non-coding	lincRNA	Placental & trophoblast	13.323	3.37381	7138
chr8	38970360	38973011	-	CTD-2544N14.3	long_non-coding	antisense	Placental & trophoblast	13.323	3.37381	7147
chr11	1242261	1249676	-	RP11-532E4.2	long_non-coding	antisense	Placental & trophoblast	13.323	3.37381	7217
chr18	14946267	14973739	+	RP11-527H14.2	long_non-coding	lincRNA	Placental & trophoblast	4.04449	6.36602	7224
chr3	87089361	87157069	+	LINC00506	long_non-coding	lincRNA	Placental & trophoblast	3.80658	6.88541	7297
chr21	14818843	15014430	-	AF127936.9	long_non-coding	lincRNA	Placental & trophoblast	2.84867	13.7849	7433
chr18	58476191	58477484	+	RP11-1151B14.1	long_non-coding	lincRNA	Placental & trophoblast	5.60969	4.44668	7528
chr16	84828263	84829242	+	RP11-254F19.2	long_non-coding	sense_intronic	Placental & trophoblast	5.60969	4.44668	7532
chr16	3110460	3134869	-	RP11-473M20.14	long_non-coding	antisense	Placental & trophoblast	3.97353	6.24379	7550
chr19	35059059	35106304	-	CTD-2527I21.11	long_non-coding	antisense	Placental & trophoblast	3.35972	8.27899	7576
chr17	1725748	1738585	-	RP11-961A15.1	long_non-coding	antisense	Placental & trophoblast	4.16344	5.87044	7616
chr8	37597480	37599858	-	RP11-150O12.3	long_non-coding	lincRNA	Placental & trophoblast	4.72752	5.05872	7709
chr5	174751304	174850725	+	CTD-2532K18.1	long_non-coding	lincRNA	Placental & trophoblast	3.08047	9.87654	7722
chr11	1760348	1762486	+	AC068580.6	long_non-coding	antisense	Placental & trophoblast	5.21336	4.63217	7762
chr2	71002531	71064743	-	AC007040.8	long_non-coding	antisense	Placental & trophoblast	3.46954	7.53777	7800
chr10	8400860	8461863	+	RP11-543F8.2	long_non-coding	lincRNA	Placental & trophoblast	3.46954	7.53777	7803
chr17	76850176	76861830	+	RP11-87G24.5	long_non-coding	lincRNA	Placental & trophoblast	4.93445	4.83889	7830
chr16	89113175	89115279	-	CTD-2555A7.3	long_non-coding	antisense	Placental & trophoblast	4.93445	4.83889	7837
chr11	45813219	45825258	+	CTD-2210P24.6	long_non-coding	lincRNA	Placental & trophoblast	4.23914	5.625	7896
chr1	8202429	8215210	+	RP11-431K24.3	long_non-coding	lincRNA	Placental & trophoblast	4.23914	5.625	7901
chr10	11849608	11894700	-	RP11-401F24.4	long_non-coding	antisense	Placental & trophoblast	3.27615	8.26151	7961
chr4	124499942	124558434	-	RP11-93I21.3	long_non-coding	lincRNA	Placental & trophoblast	3.39606	7.60222	7984
chr20	58594417	58603973	+	RP5-907D15.3	long_non-coding	lincRNA	Placental & trophoblast	4.32998	5.38187	8083
chr11	76759916	76768223	-	RP11-21L23.4	long_non-coding	antisense	Placental & trophoblast	4.14494	5.49432	8375
chr9	135352684	135354220	+	RP11-555H7.2	long_non-coding	lincRNA	Placental & trophoblast	5.82882	4.07805	8393
chr16	56940278	56941342	+	RP11-325K4.3	long_non-coding	sense_intronic	Placental & trophoblast	5.82882	4.07805	8411
chr1	16460948	16468481	+	RP4-798A10.2	long_non-coding	lincRNA	Placental & trophoblast	5.82882	4.07805	8417
chr7	137953348	137957966	+	AC022173.2	long_non-coding	lincRNA	Placental & trophoblast	4.57979	4.90639	8418
chr8	143709007	143713584	-	RP11-429J17.4	long_non-coding	antisense	Placental & trophoblast	7.40168	3.63451	8432
chr18	13526078	13526688	+	RP11-53B2.6	long_non-coding	sense_intronic	Placental & trophoblast	7.40168	3.63451	8458
chr11	57325603	57327958	+	RP11-872D17.4	long_non-coding	antisense	Placental & trophoblast	7.40168	3.63451	8468
chr2	46429195	46484424	+	AC018682.8	long_non-coding	processed_transcript	Placental & trophoblast	3.21973	7.82835	8482
chr10	971146	988341	-	RP11-363N22.3	long_non-coding	processed_transcript	Placental & trophoblast	3.66866	6.29988	8515
chr20	61738219	61755056	-	RP11-429E11.2	long_non-coding	antisense	Placental & trophoblast	3.99691	5.61945	8599
chr14	103187221	103189028	-	RP11-736N17.2	long_non-coding	lincRNA	Placental & trophoblast	4.75822	4.67734	8616
chr19	17095418	17099307	-	CTD-2528A14.5	long_non-coding	antisense	Placental & trophoblast	5.32921	4.2545	8681
chr17	49887598	49900893	+	RP11-304F15.4	long_non-coding	lincRNA	Placental & trophoblast	4.22437	5.24724	8687
chr16	57052505	57058497	-	RP11-322D14.2	long_non-coding	antisense	Placental & trophoblast	5.32921	4.2545	8691
chr16	25140577	25149032	-	RP11-266L9.2	long_non-coding	antisense	Placental & trophoblast	5.32921	4.2545	8696
chr7	143363899	143364229	+	RP11-563K23.1	long_non-coding	lincRNA	Placental & trophoblast	8.88201	3.37603	8700
chr19	22422513	22426045	+	AC011516.1	long_non-coding	lincRNA	Placental & trophoblast	8.88201	3.37603	8720
chr16	53168522	53169450	+	RP11-295M3.2	long_non-coding	sense_intronic	Placental & trophoblast	8.88201	3.37603	8750
chr7	128455937	128469197	+	RP11-155G14.6	long_non-coding	processed_transcript	Placental & trophoblast	4.99613	4.45808	8752
chr4	184893871	184898764	-	RP11-701P16.4	long_non-coding	lincRNA	Placental & trophoblast	4.99613	4.45808	8760
chr1	20243095	20244655	+	RP3-340N1.6	long_non-coding	lincRNA	Placental & trophoblast	8.88201	3.37603	8774
chr15	40250664	40252910	-	C15orf56	long_non-coding	processed_transcript	Placental & trophoblast	4.99613	4.45808	8781
chr10	77866875	77869610	+	RP11-126H7.4	long_non-coding	antisense	Placental & trophoblast	4.99613	4.45808	8787
chr1	15402979	15409433	-	RP3-467K16.4	long_non-coding	lincRNA	Placental & trophoblast	4.99613	4.45808	8791
chr5	174336354	174529982	+	RP11-267A15.1	long_non-coding	lincRNA	Placental & trophoblast	2.63171	11.9432	8851
chr19	34348356	34359412	-	AC010504.2	long_non-coding	antisense	Placental & trophoblast	4.44101	4.76087	9287
chr19	58559225	58574797	+	AC016629.8	long_non-coding	antisense	Placental & trophoblast	4.12379	5.11737	9328
chr8	29548171	29564341	+	RP11-486M23.2	long_non-coding	lincRNA	Placental & trophoblast	3.96856	5.24542	9565
chr20	18786065	18793993	-	RP5-1068E13.3	long_non-coding	lincRNA	Placental & trophoblast	6.14909	3.71434	9568
chr18	26266009	26267409	+	RP11-25D3.1	long_non-coding	sense_intronic	Placental & trophoblast	6.14909	3.71434	9571
chr1	156641666	156644887	-	RP11-284F21.10	long_non-coding	antisense	Placental & trophoblast	4.59415	4.524	9603
chr2	218900811	218930636	-	AC073128.10	long_non-coding	antisense	Placental & trophoblast	4.20727	4.86841	9630
chr2	8543592	8575501	-	AC011747.3	long_non-coding	lincRNA	Placental & trophoblast	3.06641	7.32493	9680
chr16	86474529	86508860	-	FENDRR	long_non-coding	lincRNA	Placental & trophoblast	3.22982	6.6302	9749
chr6	132085084	132099279	+	RP3-523C21.2	long_non-coding	lincRNA	Placental & trophoblast	4.79629	4.29426	9752
chr19	6748293	6751467	-	CTD-3128G10.6	long_non-coding	antisense	Placental & trophoblast	4.79629	4.29426	9756
chr18	30954820	30980917	-	RP11-25I11.1	long_non-coding	lincRNA	Placental & trophoblast	4.79629	4.29426	9761
chr15	71972206	72040265	+	RP11-390D11.1	long_non-coding	antisense	Placental & trophoblast	3.37089	6.21703	9765
chr9	107420284	107430802	-	RP11-363D24.1	long_non-coding	lincRNA	Placental & trophoblast	5.48595	3.87679	9854
chr8	100913247	100914388	-	RP11-521I2.3	long_non-coding	sense_overlapping	Placental & trophoblast	5.48595	3.87679	9858
chr5	172954907	172957162	+	CTC-308K20.2	long_non-coding	lincRNA	Placental & trophoblast	5.07544	4.07586	9859
chr7	111808516	111821773	+	AC003077.1	long_non-coding	antisense	Placental & trophoblast	5.48595	3.87679	9861
chr6	142251847	142259632	-	RP11-753B14.1	long_non-coding	lincRNA	Placental & trophoblast	5.48595	3.87679	9866
chr16	67882461	67886367	+	CTC-479C5.10	long_non-coding	lincRNA	Placental & trophoblast	5.07544	4.07586	9875
chr20	32843128	32854257	-	RP5-1085F17.4	long_non-coding	antisense	Placental & trophoblast	5.48595	3.87679	9878
chr16	67430667	67431464	-	RP11-297D21.2	long_non-coding	lincRNA	Placental & trophoblast	5.07544	4.07586	9879
chr1	2141084	2145279	-	RP5-892K4.1	long_non-coding	antisense	Placental & trophoblast	5.07544	4.07586	9882
chr19	44882027	44890876	-	CTB-129P6.4	long_non-coding	antisense	Placental & trophoblast	5.48595	3.87679	9884
chr1	9148011	9182392	-	MIR34AHG	long_non-coding	lincRNA	Placental & trophoblast	3.46764	5.89004	9967
chr5	38558830	38671216	+	CTD-2196P11.1	long_non-coding	antisense	Placental & trophoblast	2.80086	7.9951	10120
chr10	13729383	13756200	+	RP11-353M9.1	long_non-coding	antisense	Placental & trophoblast	3.77067	5.26974	10150
chrX	132218507	132432862	+	RP5-842K24.2	long_non-coding	antisense	Placental & trophoblast	2.67706	8.53116	10167
chr20	62695024	62700480	-	RP11-93B14.7	long_non-coding	lincRNA	Placental & trophoblast	4.44101	4.3782	10356
chr16	9542045	9614894	+	RP11-418I22.3	long_non-coding	lincRNA	Placental & trophoblast	3.47557	5.63015	10381
chr16	28258686	28292173	+	RP11-57A19.7	long_non-coding	lincRNA	Placental & trophoblast	3.29157	6.03261	10417
chr19	51949162	51981367	+	CTC-429C10.4	long_non-coding	antisense	Placental & trophoblast	3.93635	4.87085	10474
chr9	129258354	129259846	+	RP11-344B5.4	long_non-coding	lincRNA	Placental & trophoblast	4.61182	4.13972	10822
chr5	87216606	87239790	-	CTC-242N15.1	long_non-coding	lincRNA	Placental & trophoblast	4.61182	4.13972	10824
chr15	77641764	77649240	+	RP11-307C19.3	long_non-coding	antisense	Placental & trophoblast	4.61182	4.13972	10830
chr7	161765	164972	-	RP11-90P13.1	long_non-coding	lincRNA	Placental & trophoblast	4.18724	4.48835	10879
chr21	41176322	41186773	-	PLAC4	long_non-coding	antisense	Placental & trophoblast	4.18724	4.48835	10881
chrX	48579774	48581157	-	RP11-1148L6.5	long_non-coding	antisense	Placental & trophoblast	6.66151	3.36131	10895
chr5	102144077	102146572	+	CTD-2333K2.1	long_non-coding	lincRNA	Placental & trophoblast	6.66151	3.36131	10912
chr2	215274992	215277947	+	AC073284.4	long_non-coding	lincRNA	Placental & trophoblast	6.66151	3.36131	10935
chr2	36513255	36513732	-	RP11-78I14.1	long_non-coding	antisense	Placental & trophoblast	6.66151	3.36131	10951
chr8	101461177	101492499	-	KB-1562D12.1	long_non-coding	antisense	Placental & trophoblast	3.48448	5.36972	10970
chr2	69700192	69713847	-	AC092431.3	long_non-coding	lincRNA	Placental & trophoblast	3.99691	4.61532	11077
chr21	42009194	42024866	+	ZNF295-AS1	long_non-coding	lincRNA	Placental & trophoblast	3.55281	5.20946	11086
chr2	112589040	112614431	+	AC012442.5	long_non-coding	3prime_overlapping_ncRNA	Placental & trophoblast	3.73045	4.9002	11096
chr20	23125068	23132621	-	RP4-737E23.4	long_non-coding	lincRNA	Placental & trophoblast	3.84887	4.75372	11108
chr14	95715480	95757656	+	RP11-164H13.1	long_non-coding	antisense	Placental & trophoblast	3.63355	5.05261	11123
chr2	120553743	120558109	-	AC073257.1	long_non-coding	lincRNA	Placental & trophoblast	4.84474	3.90916	11217
chr5	149163955	149276776	-	RP11-331K21.1	long_non-coding	antisense	Placental & trophoblast	2.54618	7.85207	11407
chr13	44110451	44240517	+	SMIM2-AS1	long_non-coding	antisense	Placental & trophoblast	2.4913	8.03695	11474
chr9	68397933	68406446	-	RP11-88I18.2	long_non-coding	antisense	Placental & trophoblast	5.70987	3.49987	11594
chr5	91223419	91223967	+	RP11-414H23.2	long_non-coding	lincRNA	Placental & trophoblast	5.18118	3.69205	11595
chr5	1850950	1851497	+	CTD-2194D22.1	long_non-coding	antisense	Placental & trophoblast	5.18118	3.69205	11597
chr6	21354411	21355296	-	RP1-135L22.1	long_non-coding	lincRNA	Placental & trophoblast	5.70987	3.49987	11602
chr20	62633681	62635504	-	RP13-30A9.1	long_non-coding	antisense	Placental & trophoblast	5.70987	3.49987	11609
chr15	66740445	66741151	+	RP11-321F6.2	long_non-coding	sense_intronic	Placental & trophoblast	5.18118	3.69205	11622
chr19	5178119	5178464	+	CTC-482H14.5	long_non-coding	antisense	Placental & trophoblast	5.70987	3.49987	11623
chr8	130595299	130655712	-	KB-1568E2.1	long_non-coding	lincRNA	Placental & trophoblast	2.97389	6.14723	11673
chr7	100589402	100604038	-	PCOLCE-AS1	long_non-coding	antisense	Placental & trophoblast	3.7652	4.64039	11760
chr15	59644298	59672302	-	AC092755.4	long_non-coding	sense_overlapping	Placental & trophoblast	3.89942	4.49566	11761
chr11	60835996	60842965	-	RP11-804A23.2	long_non-coding	antisense	Placental & trophoblast	3.89942	4.49566	11767
chr20	19242302	19284596	-	RP5-1027G4.3	long_non-coding	antisense	Placental & trophoblast	2.94757	6.07073	11798
chrX	152114994	152138521	-	RP11-1007I13.4	long_non-coding	processed_transcript	Placental & trophoblast	4.44101	3.99357	11819
chr19	23075211	23100361	+	CTD-2291D10.4	long_non-coding	lincRNA	Placental & trophoblast	4.44101	3.99357	11830
chr8	101052054	101076251	+	RP11-302J23.1	long_non-coding	lincRNA	Placental & trophoblast	3.4382	5.01042	11872
chr5	141468465	141471528	+	CTD-2024I7.18	long_non-coding	sense_intronic	Placental & trophoblast	7.61316	3.0348	12108
chr19	38935297	38938632	-	CTC-360G5.9	long_non-coding	lincRNA	Placental & trophoblast	7.61316	3.0348	12139
chr12	55761550	55762628	-	RP11-762I7.4	long_non-coding	sense_intronic	Placental & trophoblast	7.61316	3.0348	12159
chr7	5475804	5479811	+	AC092171.4	long_non-coding	lincRNA	Placental & trophoblast	4.16344	4.10684	12193
chr20	56577563	56596126	+	RP5-843L14.1	long_non-coding	lincRNA	Placental & trophoblast	4.16344	4.10684	12195
chr19	38385522	38386759	+	AC005789.9	long_non-coding	antisense	Placental & trophoblast	4.63409	3.7531	12462
chr10	103479603	103517393	-	RP11-225H22.5	long_non-coding	antisense	Placental & trophoblast	2.94644	5.63748	12574
chr2	69962263	70087015	-	AC136007.2	long_non-coding	processed_transcript	Placental & trophoblast	2.45586	6.91672	12634
chr22	39264987	39279897	+	RP3-333H23.10	long_non-coding	antisense	Placental & trophoblast	4.2824	3.85509	12824
chr2	15920399	15936017	+	AC010145.3	long_non-coding	lincRNA	Placental & trophoblast	3.60832	4.42438	12829
chr12	131857420	131864538	+	RP11-417L19.2	long_non-coding	lincRNA	Placental & trophoblast	3.60832	4.42438	12834
chr7	1267353	1269267	+	AC073094.4	long_non-coding	lincRNA	Placental & trophoblast	4.90848	3.52158	12969
chr10	78943328	79067895	-	RP11-202P11.1	long_non-coding	antisense	Placental & trophoblast	2.19391	7.42925	12972
chr1	38860000	38919396	+	RP5-864K19.4	long_non-coding	antisense	Placental & trophoblast	2.97642	5.27942	13133
chr20	56730397	56731460	+	RP5-897D18.1	long_non-coding	lincRNA	Placental & trophoblast	6.05592	3.12584	13208
chr2	38193348	38193629	+	RP11-314C9.2	long_non-coding	lincRNA	Placental & trophoblast	6.05592	3.12584	13216
chr19	35769144	35771028	-	AC002398.13	long_non-coding	antisense	Placental & trophoblast	6.05592	3.12584	13217
chr19	16103761	16104254	-	CTD-2231E14.5	long_non-coding	lincRNA	Placental & trophoblast	6.05592	3.12584	13219
chr17	32328441	32329395	+	RP11-227G15.2	long_non-coding	lincRNA	Placental & trophoblast	6.05592	3.12584	13227
chr17	29639627	29640825	+	RP11-68I3.5	long_non-coding	antisense	Placental & trophoblast	6.05592	3.12584	13230
chr18	21380286	21451017	-	RP11-296E23.1	long_non-coding	antisense	Placental & trophoblast	3.19002	4.81453	13280
chr1	156646507	156661424	-	RP11-284F21.7	long_non-coding	antisense	Placental & trophoblast	3.19002	4.81453	13282
chr9	90463659	90582744	-	RP11-555F9.2	long_non-coding	lincRNA	Placental & trophoblast	2.58134	6.00375	13284
chr6	89673469	89675783	+	RP1-122O8.7	long_non-coding	antisense	Placental & trophoblast	5.32921	3.30655	13295
chr4	38618265	38619437	-	RP11-617D20.2	long_non-coding	lincRNA	Placental & trophoblast	5.32921	3.30655	13301
chr3	146066344	146069185	-	RP11-274H2.3	long_non-coding	antisense	Placental & trophoblast	5.32921	3.30655	13304
chr19	42821863	42826878	+	AC004603.4	long_non-coding	lincRNA	Placental & trophoblast	5.32921	3.30655	13312
chr17	15806241	15817742	-	AC015922.6	long_non-coding	lincRNA	Placental & trophoblast	5.32921	3.30655	13319
chr12	91634887	91635644	+	RP11-693J15.6	long_non-coding	lincRNA	Placental & trophoblast	5.32921	3.30655	13324
chr15	51037488	51293912	+	RP11-108K3.1	long_non-coding	lincRNA	Placental & trophoblast	2.0041	7.66761	13339
chr15	69628784	69840828	+	DRAIC	long_non-coding	lincRNA	Placental & trophoblast	1.9943	7.67578	13347
chr17	63972920	63989422	-	CTC-264K15.6	long_non-coding	lincRNA	Placental & trophoblast	3.33076	4.55829	13454
chr7	99252452	99325823	-	RP13-968A2.1	long_non-coding	antisense	Placental & trophoblast	2.83731	5.34251	13519
chr9	131189910	131194205	-	RP11-544A12.8	long_non-coding	antisense	Placental & trophoblast	4.44101	3.60654	13586
chr22	44443327	44444788	+	CTA-397C4.2	long_non-coding	lincRNA	Placental & trophoblast	4.44101	3.60654	13594
chr16	11348143	11349321	-	RP11-485G7.6	long_non-coding	antisense	Placental & trophoblast	4.44101	3.60654	13625
chr1	37596126	37607336	+	RP11-566C13.2	long_non-coding	bidirectional_promoter_lncRNA	Placental & trophoblast	4.44101	3.60654	13633
chr15	25902360	26053120	+	RP11-1084I9.1	long_non-coding	lincRNA	Placental & trophoblast	2.53383	5.82396	13780
chr2	240449418	240456714	-	AC110619.2	long_non-coding	processed_transcript	Placental & trophoblast	3.75778	4.00636	13784
chr11	69425690	69429621	+	AP000439.1	long_non-coding	lincRNA	Placental & trophoblast	4.13473	3.72362	13898
chr8	80265927	80484316	+	RP11-941H19.3	long_non-coding	lincRNA	Placental & trophoblast	2.25467	6.43403	13920
chr7	129953234	130026989	+	RP11-306G20.1	long_non-coding	antisense	Placental & trophoblast	2.76063	5.1326	14217
chr19	24033449	24066688	+	CTD-2017D11.1	long_non-coding	lincRNA	Placental & trophoblast	3.55281	4.05715	14262
chr22	40521800	40526707	+	RP4-591N18.2	long_non-coding	antisense	Placental & trophoblast	4.66306	3.36356	14370
chr17	30204318	30206468	+	RP11-354P11.4	long_non-coding	antisense	Placental & trophoblast	4.66306	3.36356	14379
chr16	17514	35195	-	Z84812.4	long_non-coding	processed_transcript	Placental & trophoblast	4.66306	3.36356	14382
chr1	212466816	212467743	-	RP11-61J19.2	long_non-coding	lincRNA	Placental & trophoblast	4.66306	3.36356	14388
chr1	179730217	179742697	+	RP11-12M5.1	long_non-coding	lincRNA	Placental & trophoblast	4.66306	3.36356	14391
chr10	27999788	28049615	+	RP11-218D6.4	long_non-coding	lincRNA	Placental & trophoblast	3.39606	4.12448	14505
chr2	47035279	47040524	-	AC093732.1	long_non-coding	antisense	Placental & trophoblast	3.80658	3.74324	14639
chr9	34665665	34681298	+	RP11-195F19.9	long_non-coding	antisense	Placental & trophoblast	4.26337	3.46856	14690
chr5	95852232	95860133	+	C5orf27	long_non-coding	lincRNA	Placental & trophoblast	4.26337	3.46856	14694
chr3	80761042	80788963	-	RP11-47P18.1	long_non-coding	lincRNA	Placental & trophoblast	4.26337	3.46856	14696
chr12	8987175	8996566	-	RP11-259O18.4	long_non-coding	antisense	Placental & trophoblast	4.26337	3.46856	14701
chr1	185607184	185628527	-	GS1-204I12.1	long_non-coding	lincRNA	Placental & trophoblast	4.26337	3.46856	14705
chr12	125983708	126043480	+	RP5-916L7.2	long_non-coding	lincRNA	Placental & trophoblast	3.17215	4.29077	14738
chr19	23259906	23274251	-	RP11-15H20.6	long_non-coding	processed_transcript	Placental & trophoblast	3.99691	3.59858	14761
chr2	212581357	213021545	-	AC079610.1	long_non-coding	sense_overlapping	Placental & trophoblast	1.8993	6.48772	14762
chr22	17787652	17811497	-	XXbac-B461K10.4	long_non-coding	processed_transcript	Placental & trophoblast	3.47557	3.95651	14783
chr21	42508634	42509658	+	AP001625.5	long_non-coding	sense_intronic	Placental & trophoblast	4.99613	3.1309	14965
chr19	39685244	39694577	+	AC093063.3	long_non-coding	lincRNA	Placental & trophoblast	4.99613	3.1309	14968
chr18	77093086	77093446	+	RP11-4B16.3	long_non-coding	antisense	Placental & trophoblast	4.99613	3.1309	14976
chr13	76887551	76891135	+	AC000403.4	long_non-coding	lincRNA	Placental & trophoblast	4.99613	3.1309	14987
chr12	193036	194130	+	RP11-283I3.1	long_non-coding	antisense	Placental & trophoblast	4.99613	3.1309	14998
chr7	7255154	7277779	+	AC005532.5	long_non-coding	processed_transcript	Placental & trophoblast	3.2159	4.1144	15140
chr8	22690150	22798616	+	RP11-459E5.1	long_non-coding	processed_transcript	Placental & trophoblast	2.24015	5.58976	15146
chr13	52167709	52291557	-	RP11-248G5.8	long_non-coding	processed_transcript	Placental & trophoblast	2.84424	4.54395	15184
chr5	180441559	180443238	+	CTC-573N18.1	long_non-coding	lincRNA	Placental & trophoblast	5.55126	2.91946	15288
chr3	169978536	169985715	-	RP11-379K17.7	long_non-coding	antisense	Placental & trophoblast	5.55126	2.91946	15295
chr15	96045341	96064357	-	RP11-236L14.1	long_non-coding	lincRNA	Placental & trophoblast	3.40162	3.85909	15299
chr22	19017834	19020248	+	AC000095.10	long_non-coding	lincRNA	Placental & trophoblast	5.55126	2.91946	15300
chr17	75679474	75679967	-	RP11-474I11.8	long_non-coding	antisense	Placental & trophoblast	5.55126	2.91946	15318
chr15	40999274	41004865	+	RP11-540O11.6	long_non-coding	antisense	Placental & trophoblast	5.55126	2.91946	15329
chr12	74039086	74045828	+	RP11-711C17.2	long_non-coding	lincRNA	Placental & trophoblast	5.55126	2.91946	15333
chr7	127215127	127229921	+	AC000099.1	long_non-coding	antisense	Placental & trophoblast	4.44101	3.2165	15560
chr4	39112677	39126818	-	RP11-360F5.1	long_non-coding	antisense	Placental & trophoblast	4.44101	3.2165	15565
chr17	81228707	81233983	+	AC027601.1	long_non-coding	antisense	Placental & trophoblast	4.44101	3.2165	15585
chr17	18379855	18388984	-	RP1-37N7.1	long_non-coding	antisense	Placental & trophoblast	4.44101	3.2165	15593
chr9	454304	492248	-	RP11-165F24.3	long_non-coding	antisense	Placental & trophoblast	3.07454	4.12307	15600
chr22	39292988	39295563	+	RP3-333H23.8	long_non-coding	lincRNA	Placental & trophoblast	4.09939	3.33833	15819
chr19	51394488	51403650	+	CTD-2616J11.14	long_non-coding	lincRNA	Placental & trophoblast	4.09939	3.33833	15826
chr17	27874645	27881237	+	RP11-138P22.1	long_non-coding	antisense	Placental & trophoblast	4.09939	3.33833	15828
chr14	22702611	22766562	-	CTD-2555K7.2	long_non-coding	processed_transcript	Placental & trophoblast	2.96067	4.14543	15888
chr16	66942712	66963256	+	RP11-361L15.4	long_non-coding	processed_transcript	Placental & trophoblast	3.20739	3.8501	16010
chr5	177494995	177503647	+	RP11-1334A24.6	long_non-coding	antisense	Placental & trophoblast	3.10871	3.94327	16021
chr17	36072866	36089857	+	AC069363.1	long_non-coding	antisense	Placental & trophoblast	3.60082	3.52534	16124
chr11	70056230	70065371	-	RP11-626H12.3	long_non-coding	lincRNA	Placental & trophoblast	3.60082	3.52534	16126
chr2	206203376	206265326	+	GPR1-AS	long_non-coding	processed_transcript	Placental & trophoblast	2.57111	4.4331	16264
chr11	92748732	92766867	-	RP11-203F8.1	long_non-coding	antisense	Placental & trophoblast	3.40821	3.59241	16395
chr8	94553722	94569745	+	RP11-267M23.4	long_non-coding	lincRNA	Placental & trophoblast	4.70224	2.97027	16418
chr4	61143657	61153962	+	RP11-16N2.1	long_non-coding	lincRNA	Placental & trophoblast	4.70224	2.97027	16437
chr10	121178700	121185966	+	RP11-159H3.2	long_non-coding	lincRNA	Placental & trophoblast	4.70224	2.97027	16453
chr9	129712896	129718635	-	RP11-483H20.6	long_non-coding	antisense	Placental & trophoblast	3.7471	3.36586	16501
chr8	143039262	143054303	+	C8orf31	long_non-coding	processed_transcript	Placental & trophoblast	3.14908	3.76375	16507
chr17	10844674	10880895	+	RP11-963H4.3	long_non-coding	lincRNA	Placental & trophoblast	3.14908	3.76375	16509
chr3	123585542	123644568	+	RP11-202D20.1	long_non-coding	antisense	Placental & trophoblast	2.51172	4.43641	16514
chr10	46398362	46453306	+	CH17-335B8.6	long_non-coding	lincRNA	Placental & trophoblast	3.26278	3.67333	16565
chr3	80764897	80789354	+	RP11-47P18.2	long_non-coding	lincRNA	Placental & trophoblast	3.94756	3.21515	16657
chr9	135907812	135913513	+	RP11-432J22.2	long_non-coding	antisense	Placental & trophoblast	4.23914	3.07915	16681
chr22	49534062	49534926	+	RP4-566L20.1	long_non-coding	lincRNA	Placental & trophoblast	4.23914	3.07915	16683
chr17	4163910	4164713	+	RP11-810M2.2	long_non-coding	antisense	Placental & trophoblast	4.23914	3.07915	16687
chr16	66720897	66731785	+	RP11-63M22.2	long_non-coding	antisense	Placental & trophoblast	4.23914	3.07915	16690
chr3	42835244	42852425	-	RP11-70C1.3	long_non-coding	antisense	Placental & trophoblast	3.00842	3.78073	16764
chr3	46364955	46407059	-	RP11-24F11.2	long_non-coding	antisense	Placental & trophoblast	2.54349	4.18982	16930
chr5	150475531	150485968	-	CTC-367J11.1	long_non-coding	lincRNA	Placental & trophoblast	3.09284	3.67978	16934
chr11	124800450	124834487	+	RP11-677M14.7	long_non-coding	antisense	Placental & trophoblast	2.89631	3.81061	16947
chr8	134849935	134881899	+	RP11-1057B8.2	long_non-coding	lincRNA	Placental & trophoblast	3.19753	3.5847	16977
chr3	119314293	119322760	-	RP11-305I9.3	long_non-coding	antisense	Placental & trophoblast	3.63355	3.25734	17196
chr10	3751067	3763226	+	RP11-184A2.3	long_non-coding	antisense	Placental & trophoblast	3.03858	3.59808	17357
chr6	158853588	158864502	+	XXyac-YR21IF11.3	long_non-coding	lincRNA	Placental & trophoblast	3.41616	3.32421	17400
chr12	45481871	45610590	-	RP11-352M15.1	long_non-coding	lincRNA	Placental & trophoblast	2.1841	4.34975	17446
chr9	136803927	136808848	-	RP11-216L13.8	long_non-coding	antisense	Placental & trophoblast	3.80658	3.09843	17468
chr5	473236	480467	+	CTD-2228K2.7	long_non-coding	processed_transcript	Placental & trophoblast	3.80658	3.09843	17472
chr16	89711856	89718165	+	RP11-368I7.2	long_non-coding	antisense	Placental & trophoblast	3.80658	3.09843	17484
chr11	60918469	60925397	-	RP11-881M11.4	long_non-coding	antisense	Placental & trophoblast	3.80658	3.09843	17488
chr10	132419083	132420953	+	RP11-432J24.2	long_non-coding	lincRNA	Placental & trophoblast	3.80658	3.09843	17489
chr13	41132939	41236686	+	RP11-74J13.8	long_non-coding	antisense	Placental & trophoblast	2.47596	4.01418	17507
chr14	100657250	100672775	+	RP11-566J3.1	long_non-coding	lincRNA	Placental & trophoblast	2.91441	3.62615	17540
chr2	210030733	210064356	+	AC007038.7	long_non-coding	antisense	Placental & trophoblast	4.05483	2.95049	17599
chr13	110429026	110429342	+	RP11-291I6.2	long_non-coding	sense_intronic	Placental & trophoblast	4.05483	2.95049	17605
chr11	75506937	75508391	-	RP11-939C17.4	long_non-coding	sense_intronic	Placental & trophoblast	4.05483	2.95049	17608
chrX	113616300	113938218	-	RP5-964N17.1	long_non-coding	lincRNA	Placental & trophoblast	2.06841	4.33829	17637
chr20	48821688	48849458	-	RP5-906C1.1	long_non-coding	lincRNA	Placental & trophoblast	2.60668	3.82172	17647
chr12	56162359	56190284	-	RP11-977G19.5	long_non-coding	sense_overlapping	Placental & trophoblast	2.98619	3.51857	17667
chr10	103745966	103755423	+	SH3PXD2A-AS1	long_non-coding	antisense	Placental & trophoblast	3.52668	3.15355	17772
chr16	3458071	3515564	+	LA16c-306E5.3	long_non-coding	processed_transcript	Placental & trophoblast	2.2205	4.10691	17820
chr4	111802801	111839886	+	RP11-269F21.1	long_non-coding	lincRNA	Placental & trophoblast	3.33076	3.22931	17935
chr17	49370740	49476988	+	RP11-81K2.1	long_non-coding	antisense	Placental & trophoblast	1.96231	4.25422	18039
chr2	159693201	159712435	-	AC009961.3	long_non-coding	lincRNA	Placental & trophoblast	3.67532	2.98762	18175
chr14	95620914	95643285	+	RP11-1070N10.5	long_non-coding	lincRNA	Placental & trophoblast	3.67532	2.98762	18178
chr18	1268311	1407180	-	LINC00470	long_non-coding	lincRNA	Placental & trophoblast	2.48174	3.70575	18271
chr13	46455135	46486506	-	RP11-189B4.6	long_non-coding	lincRNA	Placental & trophoblast	3.11815	3.23248	18344
chr15	45152664	45167526	-	CTD-2651B20.1	long_non-coding	3prime_overlapping_ncRNA	Placental & trophoblast	3.42592	3.05418	18355
chr3	120094895	120136783	+	RP11-18H7.1	long_non-coding	lincRNA	Placental & trophoblast	2.88665	3.36578	18377
chr11	82963681	83039115	-	RP11-659G9.3	long_non-coding	sense_overlapping	Placental & trophoblast	2.32624	3.76177	18388
chr1	55915609	55944963	-	RP11-90C4.2	long_non-coding	lincRNA	Placental & trophoblast	3.24952	3.1379	18406
chr17	78315729	78347798	+	AC061992.2	long_non-coding	lincRNA	Placental & trophoblast	2.37911	3.61067	18698
chr9	128039135	128057362	-	RP11-379C10.1	long_non-coding	antisense	Placental & trophoblast	3.05319	3.14969	18760
chr7	115647461	115676329	-	RP11-458K10.1	long_non-coding	lincRNA	Placental & trophoblast	3.05319	3.14969	18762
chr7	100837314	100852616	-	RP11-126L15.4	long_non-coding	antisense	Placental & trophoblast	3.55281	2.88225	18836
chr7	100115214	100127139	-	RP11-506M12.1	long_non-coding	antisense	Placental & trophoblast	3.17215	3.0498	18874
chr7	100572232	100578700	-	RP11-44M6.7	long_non-coding	processed_transcript	Placental & trophoblast	3.33076	2.95893	18893
chr7	135853	149362	-	AC093627.9	long_non-coding	lincRNA	Placental & trophoblast	3.33076	2.95893	18894
chr5	174618164	174625775	+	RP11-267A15.3	long_non-coding	lincRNA	Placental & trophoblast	3.33076	2.95893	18896
chr1	167175917	167195789	-	RP11-277B15.2	long_non-coding	antisense	Placental & trophoblast	3.33076	2.95893	18900
chr1	159854870	159867685	+	RP11-190A12.10	long_non-coding	antisense	Placental & trophoblast	3.33076	2.95893	18901
chr9	106664754	106702662	+	RP11-308N19.4	long_non-coding	lincRNA	Placental & trophoblast	2.90684	3.17918	18929
chr21	36132800	36175815	-	AP000689.8	long_non-coding	processed_transcript	Placental & trophoblast	2.56829	3.38894	18935
chr10	46375752	46537864	+	ICI-14BB7.1	long_non-coding	processed_transcript	Placental & trophoblast	2.31226	3.58241	18940
chr14	89412312	89954659	-	RP11-33N16.3	long_non-coding	processed_transcript	Placental & trophoblast	1.47516	3.9373	18998
chr8	101411873	101452452	-	KB-1930G5.4	long_non-coding	lincRNA	Placental & trophoblast	2.48892	3.3954	19063
chr19	47607524	47733098	+	CTD-2571L23.8	long_non-coding	lincRNA	Placental & trophoblast	1.99845	3.63944	19208
chr5	119011803	119070890	-	CTB-161M19.4	long_non-coding	antisense	Placental & trophoblast	2.59539	3.26439	19210
chr22	38057180	38073940	-	RP5-1039K5.13	long_non-coding	antisense	Placental & trophoblast	2.85493	3.10488	19219
chr12	122687125	122715979	+	RP11-324E6.6	long_non-coding	lincRNA	Placental & trophoblast	3.09838	2.96481	19240
chr5	7707802	7749766	-	RP11-711G10.1	long_non-coding	antisense	Placental & trophoblast	3.24074	2.86754	19368
chr13	30103178	30108868	-	RP11-629E24.1	long_non-coding	lincRNA	Placental & trophoblast	3.24074	2.86754	19371
chr15	93905405	94107938	-	CTD-2643K12.3	long_non-coding	lincRNA	Placental & trophoblast	1.88027	3.60711	19395
chr14	77048172	77086446	-	RP11-7F17.4	long_non-coding	lincRNA	Placental & trophoblast	2.3744	3.30039	19485
chr3	54874605	54901255	-	RP11-674P14.1	long_non-coding	antisense	Placental & trophoblast	2.70624	3.08301	19523
chr7	128574751	128622694	+	RP11-274B21.14	long_non-coding	processed_transcript	Placental & trophoblast	3.02796	2.88277	19682
chr1	3658938	3668772	-	RP5-1092A11.5	long_non-coding	antisense	Placental & trophoblast	2.87359	2.91646	19801
chr1	102763322	102853842	-	RP5-936J12.1	long_non-coding	lincRNA	Placental & trophoblast	2.6646	3.01667	19817
chr2	164840672	165094117	+	AC013463.2	long_non-coding	antisense	Placental & trophoblast	1.6936	3.39023	19982
chr11	110355130	110406400	+	RP11-347E10.1	long_non-coding	lincRNA	Placental & trophoblast	2.62423	2.95196	19998
chr1	34761426	34788097	-	RP1-34M23.5	long_non-coding	antisense	Placental & trophoblast	2.62423	2.95196	20000
chr1	112820174	112850643	-	RP11-426L16.8	long_non-coding	lincRNA	Placental & trophoblast	2.70977	2.89396	20044
chr19	44632199	44718631	-	CTB-171A8.1	long_non-coding	antisense	Placental & trophoblast	2.0497	3.19784	20094
chr19	46101122	46196218	+	AC007193.6	long_non-coding	lincRNA	Placental & trophoblast	2.10868	3.1504	20132
chr12	54353792	54466985	+	RP11-753H16.5	long_non-coding	antisense	Placental & trophoblast	1.81921	3.25892	20140
chr11	708564	727047	-	AP006621.9	long_non-coding	antisense	Placental & trophoblast	2.58506	2.88881	20190
chr17	31583162	31637543	+	RP1-41C23.1	long_non-coding	lincRNA	Placental & trophoblast	2.2624	3.04365	20195
chr15	97295881	97415824	+	CTD-2147F2.1	long_non-coding	lincRNA	Placental & trophoblast	2.26491	2.91286	20431
chr12	113679459	113773681	-	RP11-438N16.1	long_non-coding	lincRNA	Placental & trophoblast	1.9898	2.91228	20554
chr5	179845832	179846152	+	RN7SKP150	short_non-coding	misc_RNA	Placental & trophoblast	12.3714	13.5051	137
chr14	102077180	102077472	-	RN7SL472P	short_non-coding	misc_RNA	Placental & trophoblast	12.3714	13.5051	138
chr14	77466284	77466436	+	RF00404	short_non-coding	snoRNA	Placental & trophoblast	12.3714	13.5051	139
chr19	53653685	53653791	+	RNU6-698P	short_non-coding	snRNA	Placental & trophoblast	12.1118	10.2353	331
chr12	120155434	120155499	-	MIR4498	short_non-coding	miRNA	Placental & trophoblast	9.77022	9.35923	646
chr1	12578957	12579023	-	MIR6730	short_non-coding	miRNA	Placental & trophoblast	9.77022	9.35923	647
chr2	229937814	229937882	-	RNU6-964P	short_non-coding	snRNA	Placental & trophoblast	11.8427	8.07257	731
chr16	1734985	1735066	+	MIR3177	short_non-coding	miRNA	Placental & trophoblast	9.15958	8.88497	853
chr11	62792702	62792771	-	MIR6514	short_non-coding	miRNA	Placental & trophoblast	9.51644	8.36825	904
chr1	65415816	65416006	+	RNU2-15P	short_non-coding	snRNA	Placental & trophoblast	9.99227	7.87006	964
chr19	53629713	53630041	+	RN7SL317P	short_non-coding	misc_RNA	Placental & trophoblast	10.6584	7.40356	1030
chr1	8206434	8206597	-	RNU1-7P	short_non-coding	snRNA	Placental & trophoblast	10.6584	7.40356	1043
chr11	19591156	19591291	-	RF00408	short_non-coding	snoRNA	Placental & trophoblast	8.62078	8.46355	1070
chr6	53153795	53153898	-	RNU6-464P	short_non-coding	snRNA	Placental & trophoblast	11.6576	6.99863	1102
chr5	1062896	1062974	-	MIR4635	short_non-coding	miRNA	Placental & trophoblast	7.99381	8.64402	1197
chr11	66712720	66713009	-	RN7SL12P	short_non-coding	misc_RNA	Placental & trophoblast	9.22363	7.38848	1285
chr12	57512688	57512750	+	MIR6758	short_non-coding	miRNA	Placental & trophoblast	10.3624	6.37489	1617
chr11	119289562	119289677	-	RNU6-262P	short_non-coding	snRNA	Placental & trophoblast	10.3624	6.37489	1621
chr16	56904264	56904353	+	MIR6863	short_non-coding	miRNA	Placental & trophoblast	8.5648	6.97161	1675
chr1	200933345	200933447	-	RNU6-704P	short_non-coding	snRNA	Placental & trophoblast	8.5648	6.97161	1680
chr11	57450183	57450299	+	RNA5SP341	short_non-coding	rRNA	Placental & trophoblast	13.323	5.62301	1790
chrX	41345576	41345876	-	RN7SL15P	short_non-coding	misc_RNA	Placental & trophoblast	7.83707	7.17159	1868
chr10	98395218	98395307	-	MIR1287	short_non-coding	miRNA	Placental & trophoblast	8.88201	6.422	1937
chr19	55245186	55245250	-	MIR6803	short_non-coding	miRNA	Placental & trophoblast	7.32766	7.42344	1986
chr5	36155119	36155222	+	RNU6-1305P	short_non-coding	snRNA	Placental & trophoblast	9.32612	5.88144	2237
chr2	231645998	231646273	-	RN7SL499P	short_non-coding	misc_RNA	Placental & trophoblast	9.32612	5.88144	2238
chr17	58679527	58679690	-	RNU1-85P	short_non-coding	snRNA	Placental & trophoblast	8.19878	6.0369	2461
chrX	132580117	132580223	-	RNU6-98P	short_non-coding	snRNA	Placental & trophoblast	9.99227	5.35818	2593
chr3	127240968	127241074	-	RNU6-1047P	short_non-coding	snRNA	Placental & trophoblast	9.99227	5.35818	2599
chr1	42991438	42991544	+	RNU6-880P	short_non-coding	snRNA	Placental & trophoblast	9.99227	5.35818	2602
chr7	23450658	23450722	+	RNU7-143P	short_non-coding	snRNA	Placental & trophoblast	11.1025	4.87291	2965
chr19	45651510	45651805	+	RN7SL836P	short_non-coding	misc_RNA	Placental & trophoblast	11.1025	4.87291	2973
chr18	35904818	35904926	-	MIR187	short_non-coding	miRNA	Placental & trophoblast	11.1025	4.87291	2974
chr8	142176339	142176418	+	MIR4472-1	short_non-coding	miRNA	Placental & trophoblast	7.61316	5.69877	3042
chr2	46448224	46448511	-	RN7SL817P	short_non-coding	misc_RNA	Placental & trophoblast	7.61316	5.69877	3061
chr15	22225278	22225329	-	MIR1268A	short_non-coding	miRNA	Placental & trophoblast	7.61316	5.69877	3071
chr19	3961414	3961512	-	MIR637	short_non-coding	miRNA	Placental & trophoblast	7.05336	5.97799	3094
chr12	76139567	76139671	+	RNU6-1271P	short_non-coding	snRNA	Placental & trophoblast	13.323	4.49841	3263
chr11	74198748	74198854	-	RNA5SP343	short_non-coding	rRNA	Placental & trophoblast	13.323	4.49841	3267
chr1	13696070	13696199	-	RF00564	short_non-coding	scaRNA	Placental & trophoblast	13.323	4.49841	3275
chr1	22266239	22266300	+	MIR4418	short_non-coding	miRNA	Placental & trophoblast	6.3443	6.03513	3610
chr19	32655016	32655308	-	RN7SL789P	short_non-coding	misc_RNA	Placental & trophoblast	7.77176	5.12066	3720
chrX	136583240	136583345	+	RNU6-320P	short_non-coding	snRNA	Placental & trophoblast	9.51644	4.35684	4337
chr9	114209434	114209529	+	MIR455	short_non-coding	miRNA	Placental & trophoblast	6.31091	5.45855	4345
chr1	1312502	1312566	-	MIR6727	short_non-coding	miRNA	Placental & trophoblast	9.51644	4.35684	4382
chr1	1296110	1296170	-	MIR6726	short_non-coding	miRNA	Placental & trophoblast	7.17393	4.8142	4656
chr4	82402638	82402706	-	RF00150	short_non-coding	snoRNA	Placental & trophoblast	7.99381	4.54066	4701
chr20	49721949	49722247	+	RN7SL197P	short_non-coding	misc_RNA	Placental & trophoblast	7.99381	4.54066	4709
chr11	948421	948524	+	RNU6-1025P	short_non-coding	snRNA	Placental & trophoblast	7.99381	4.54066	4721
chr1	240653367	240653477	+	RNU5F-8P	short_non-coding	snRNA	Placental & trophoblast	7.99381	4.54066	4725
chr4	7460028	7460118	+	MIR4274	short_non-coding	miRNA	Placental & trophoblast	6.26966	4.8799	5333
chr14	77547566	77547846	-	RN7SL587P	short_non-coding	misc_RNA	Placental & trophoblast	6.26966	4.8799	5344
chr7	39888375	39888664	+	RN7SL496P	short_non-coding	misc_RNA	Placental & trophoblast	10.6584	3.82633	5599
chr4	39761000	39761298	+	RN7SL558P	short_non-coding	misc_RNA	Placental & trophoblast	10.6584	3.82633	5602
chr19	22601485	22601707	+	RN7SL860P	short_non-coding	misc_RNA	Placental & trophoblast	10.6584	3.82633	5612
chr1	77614869	77614952	+	RNA5SP20	short_non-coding	rRNA	Placental & trophoblast	10.6584	3.82633	5630
chr1	1339650	1339708	-	MIR6808	short_non-coding	miRNA	Placental & trophoblast	10.6584	3.82633	5633
chr7	44125752	44125873	-	RNA5SP230	short_non-coding	rRNA	Placental & trophoblast	6.66151	4.54246	5736
chr3	42676189	42676491	-	RN7SL567P	short_non-coding	misc_RNA	Placental & trophoblast	6.66151	4.54246	5750
chr20	56688401	56688695	+	RN7SL170P	short_non-coding	misc_RNA	Placental & trophoblast	6.66151	4.54246	5758
chr17	78370852	78371135	-	RN7SL236P	short_non-coding	misc_RNA	Placental & trophoblast	7.2671	4.22694	6091
chr9	131490486	131490571	+	SNORD62B	short_non-coding	snoRNA	Placental & trophoblast	8.32689	3.95881	6171
chr4	182548659	182548779	+	RNU2-34P	short_non-coding	snRNA	Placental & trophoblast	8.32689	3.95881	6174
chr3	98804978	98805084	-	RNU6-26P	short_non-coding	snRNA	Placental & trophoblast	8.32689	3.95881	6177
chr19	11011708	11012006	+	RN7SL192P	short_non-coding	misc_RNA	Placental & trophoblast	8.32689	3.95881	6185
chr12	113291523	113291608	+	MIR6762	short_non-coding	miRNA	Placental & trophoblast	5.92134	4.65435	6354
chr19	2434914	2435000	-	MIR7108	short_non-coding	miRNA	Placental & trophoblast	6.21741	4.29871	6882
chr16	55291379	55291675	-	RN7SL841P	short_non-coding	misc_RNA	Placental & trophoblast	6.21741	4.29871	6893
chr6	36450912	36451201	-	RN7SL502P	short_non-coding	misc_RNA	Placental & trophoblast	13.323	3.37381	7149
chr3	186771841	186771947	-	RNU6-1105P	short_non-coding	snRNA	Placental & trophoblast	13.323	3.37381	7156
chr2	155330421	155330527	+	RNU6-546P	short_non-coding	snRNA	Placental & trophoblast	13.323	3.37381	7170
chr19	52281797	52281893	+	MIR643	short_non-coding	miRNA	Placental & trophoblast	13.323	3.37381	7175
chr13	94699223	94699502	-	RN7SL585P	short_non-coding	misc_RNA	Placental & trophoblast	13.323	3.37381	7194
chr2	218280125	218280188	-	MIR6513	short_non-coding	miRNA	Placental & trophoblast	5.60969	4.44668	7520
chr19	6416410	6416511	-	MIR3940	short_non-coding	miRNA	Placental & trophoblast	5.60969	4.44668	7525
chr3	192093122	192093436	+	RN7SKP222	short_non-coding	misc_RNA	Placental & trophoblast	6.66151	3.95457	7631
chr2	164858432	164858546	+	RNA5SP110	short_non-coding	rRNA	Placental & trophoblast	6.66151	3.95457	7640
chr19	1570575	1570860	-	RN7SL477P	short_non-coding	misc_RNA	Placental & trophoblast	6.66151	3.95457	7657
chr9	35710676	35710741	-	MIR6852	short_non-coding	miRNA	Placental & trophoblast	5.82882	4.07805	8395
chr15	63870930	63871019	-	MIR422A	short_non-coding	miRNA	Placental & trophoblast	5.82882	4.07805	8414
chr11	2652099	2652562	+	RF01946	short_non-coding	misc_RNA	Placental & trophoblast	5.82882	4.07805	8415
chrX	134918310	134918416	-	RNU6-616P	short_non-coding	snRNA	Placental & trophoblast	8.88201	3.37603	8689
chr20	48494234	48494309	-	RNU7-144P	short_non-coding	snRNA	Placental & trophoblast	8.88201	3.37603	8714
chr17	59137758	59137872	-	MIR454	short_non-coding	miRNA	Placental & trophoblast	8.88201	3.37603	8732
chr12	38163403	38163515	-	RNA5SP359	short_non-coding	rRNA	Placental & trophoblast	8.88201	3.37603	8763
chr3	101615826	101615928	+	RNU6-1256P	short_non-coding	snRNA	Placental & trophoblast	6.14909	3.71434	9560
chr3	49099854	49099914	-	MIR6890	short_non-coding	miRNA	Placental & trophoblast	5.48595	3.87679	9869
chr11	10399192	10399317	-	RNU6ATAC33P	short_non-coding	snRNA	Placental & trophoblast	5.48595	3.87679	9895
chr10	122345690	122345793	+	RNU6-728P	short_non-coding	snRNA	Placental & trophoblast	5.48595	3.87679	9899
chr4	88583666	88583972	-	RN7SKP244	short_non-coding	misc_RNA	Placental & trophoblast	6.66151	3.36131	10918
chr2	161409554	161409670	+	RNA5SP108	short_non-coding	rRNA	Placental & trophoblast	6.66151	3.36131	10941
chr16	30675300	30675402	-	RNU6-416P	short_non-coding	snRNA	Placental & trophoblast	6.66151	3.36131	10975
chr4	40377452	40377513	-	RNU7-74P	short_non-coding	snRNA	Placental & trophoblast	5.70987	3.49987	11604
chr19	10780254	10780335	+	MIR4748	short_non-coding	miRNA	Placental & trophoblast	5.70987	3.49987	11619
chr19	2630715	2630793	+	MIR7850	short_non-coding	miRNA	Placental & trophoblast	5.70987	3.49987	11629
chr12	116428252	116428318	-	MIR4472-2	short_non-coding	miRNA	Placental & trophoblast	5.18118	3.69205	11630
chr1	53688749	53688812	-	RNU7-95P	short_non-coding	snRNA	Placental & trophoblast	5.70987	3.49987	11634
chr3	151079506	151079584	+	RF02089	short_non-coding	misc_RNA	Placental & trophoblast	7.61316	3.0348	12118
chr3	128714571	128714705	-	RF00399	short_non-coding	snoRNA	Placental & trophoblast	7.61316	3.0348	12120
chr3	49863375	49863660	-	RN7SL217P	short_non-coding	misc_RNA	Placental & trophoblast	7.61316	3.0348	12121
chr2	168451324	168451606	+	RN7SL813P	short_non-coding	misc_RNA	Placental & trophoblast	7.61316	3.0348	12129
chr2	10744186	10744249	+	RNU7-138P	short_non-coding	snRNA	Placental & trophoblast	7.61316	3.0348	12134
chr17	15782341	15782455	+	RNA5SP436	short_non-coding	rRNA	Placental & trophoblast	7.61316	3.0348	12140
chr12	57519163	57519259	-	MIR616	short_non-coding	miRNA	Placental & trophoblast	7.61316	3.0348	12157
chr10	24255246	24255333	+	AC063961.1	short_non-coding	misc_RNA	Placental & trophoblast	4.90848	3.52158	12992
chr7	100093993	100094074	-	MIR106B	short_non-coding	miRNA	Placental & trophoblast	6.05592	3.12584	13195
chr2	218823090	218823154	+	MIR9500	short_non-coding	miRNA	Placental & trophoblast	6.05592	3.12584	13212
chr2	162496936	162497051	+	RNA5SP109	short_non-coding	rRNA	Placental & trophoblast	6.05592	3.12584	13214
chr12	109866214	109866509	-	RN7SL441P	short_non-coding	misc_RNA	Placental & trophoblast	6.05592	3.12584	13242
chr9	127869415	127869495	-	MIR4672	short_non-coding	miRNA	Placental & trophoblast	5.32921	3.30655	13290
chr3	120395668	120395729	-	MIR198	short_non-coding	miRNA	Placental & trophoblast	5.32921	3.30655	13305
chr2	164895677	164895777	-	RNA5SP111	short_non-coding	rRNA	Placental & trophoblast	5.32921	3.30655	13310
chr2	11584773	11585047	+	RN7SL674P	short_non-coding	misc_RNA	Placental & trophoblast	4.44101	3.60654	13597
chr6	109305494	109305595	+	RNY3P11	short_non-coding	misc_RNA	Placental & trophoblast	4.99613	3.1309	14954
chr5	179798278	179798346	-	MIR1229	short_non-coding	miRNA	Placental & trophoblast	4.99613	3.1309	14958
chr5	535840	535882	-	MIR4456	short_non-coding	miRNA	Placental & trophoblast	4.99613	3.1309	14963
chr8	95072914	95072993	+	MIR3150A	short_non-coding	miRNA	Placental & trophoblast	5.55126	2.91946	15279
chr7	151433489	151433639	-	MIR3907	short_non-coding	miRNA	Placental & trophoblast	5.55126	2.91946	15284
chr6	43434542	43434620	+	MIR6780B	short_non-coding	miRNA	Placental & trophoblast	5.55126	2.91946	15286
chr4	55294490	55294598	+	RNU6-746P	short_non-coding	snRNA	Placental & trophoblast	5.55126	2.91946	15291
chr22	41252992	41253050	-	MIR6889	short_non-coding	miRNA	Placental & trophoblast	5.55126	2.91946	15297
chr2	64817378	64817675	+	RN7SL341P	short_non-coding	misc_RNA	Placental & trophoblast	5.55126	2.91946	15309
chr19	15179283	15179350	-	MIR6795	short_non-coding	miRNA	Placental & trophoblast	5.55126	2.91946	15316
chr16	9600097	9600228	+	RNA5SP404	short_non-coding	rRNA	Placental & trophoblast	5.55126	2.91946	15326
chr11	59214406	59214699	-	RN7SL42P	short_non-coding	misc_RNA	Placental & trophoblast	5.55126	2.91946	15337
chr1	30843823	30844110	+	RN7SKP91	short_non-coding	misc_RNA	Placental & trophoblast	5.55126	2.91946	15346
chr6	41598723	41598788	+	MIR4641	short_non-coding	miRNA	Placental & trophoblast	4.70224	2.97027	16424
chr15	70193236	70193341	+	RNU6-745P	short_non-coding	snRNA	Placental & trophoblast	4.70224	2.97027	16450
chr22	31621467	31621531	-	MIR7109	short_non-coding	miRNA	Placental & trophoblast	3.94756	3.21515	16658
chr15	41851913	41852029	-	RNA5SP393	short_non-coding	rRNA	Placental & trophoblast	4.23914	3.07915	16693
chr22	45200954	45201019	-	MIR1249	short_non-coding	miRNA	Placental & trophoblast	4.05483	2.95049	17596
chr1	201719508	201719627	+	MIR5191	short_non-coding	miRNA	Placental & trophoblast	4.05483	2.95049	17613
chr12	6884682	6885786	+	DSTNP2	pseudogene	transcribed_unprocessed_pseudogene	Placental & trophoblast	10.3624	12.3848	312
chr1	16035178	16040029	-	RP11-5P18.10	pseudogene	unprocessed_pseudogene	Placental & trophoblast	11.2733	10.5404	354
chr3	14572852	14574792	-	AC090952.4	pseudogene	processed_pseudogene	Placental & trophoblast	9.99227	10.3598	494
chr14	19062403	19131167	+	DUXAP9	pseudogene	transcribed_processed_pseudogene	Placental & trophoblast	8.26946	13.0558	527
chr22	16423943	16426031	+	LA16c-68B10.3	pseudogene	unprocessed_pseudogene	Placental & trophoblast	13.323	7.87222	633
chr10	91807179	91807439	-	RP11-251A15.5	pseudogene	processed_pseudogene	Placental & trophoblast	13.323	7.87222	639
chr6	28091154	28093664	+	ZSCAN12P1	pseudogene	transcribed_unprocessed_pseudogene	Placental & trophoblast	9.77022	9.35923	643
chr3	128852112	128853008	-	RP11-221E20.3	pseudogene	processed_pseudogene	Placental & trophoblast	10.2485	8.88168	681
chr1	1583510	1583909	-	RP11-345P4.11	pseudogene	processed_pseudogene	Placental & trophoblast	10.9007	8.44179	712
chr6	89876544	89876878	+	RP11-63K6.4	pseudogene	processed_pseudogene	Placental & trophoblast	11.8427	8.07257	729
chr2	71037685	71038703	+	OR7E46P	pseudogene	unprocessed_pseudogene	Placental & trophoblast	11.8427	8.07257	734
chr12	131596857	131597115	-	RP11-292I17.1	pseudogene	processed_pseudogene	Placental & trophoblast	9.15958	8.88497	854
chr15	94033658	94034177	+	CTD-2643K12.1	pseudogene	processed_pseudogene	Placental & trophoblast	8.41454	9.01088	969
chr9	124598707	124599580	-	RP11-164H5.1	pseudogene	processed_pseudogene	Placental & trophoblast	10.6584	7.40356	1025
chr1	13245863	13248652	+	RP11-450I1.4	pseudogene	unprocessed_pseudogene	Placental & trophoblast	10.6584	7.40356	1042
chr4	174523701	174540344	-	RP11-440I14.4	pseudogene	transcribed_processed_pseudogene	Placental & trophoblast	6.83232	12.2647	1052
chr17	63471604	63472093	+	CTD-2501B8.5	pseudogene	processed_pseudogene	Placental & trophoblast	8.62078	8.46355	1068
chr8	63409064	63409457	+	RP11-45K10.1	pseudogene	processed_pseudogene	Placental & trophoblast	11.6576	6.99863	1101
chr14	19612191	19619490	+	RP11-597A11.10	pseudogene	unprocessed_pseudogene	Placental & trophoblast	11.6576	6.99863	1104
chr1	36630335	36630857	+	RP4-655C4.1	pseudogene	processed_pseudogene	Placental & trophoblast	8.88201	7.92174	1158
chr17	42546764	42548706	+	HSD17B1P1	pseudogene	unprocessed_pseudogene	Placental & trophoblast	7.99381	8.64402	1200
chr8	46579213	46638886	-	ASNSP1	pseudogene	transcribed_unprocessed_pseudogene	Placental & trophoblast	7.13733	9.70685	1268
chr5	175290731	175291252	+	CTB-40D4.1	pseudogene	processed_pseudogene	Placental & trophoblast	8.14185	8.08423	1307
chr12	6873389	6884616	+	U47924.6	pseudogene	transcribed_processed_pseudogene	Placental & trophoblast	7.17393	9.13733	1418
chr19	6393794	6412338	+	CTB-180A7.8	pseudogene	transcribed_unitary_pseudogene	Placental & trophoblast	6.00842	12.4778	1496
chr22	17418697	17419828	+	AC004019.10	pseudogene	processed_pseudogene	Placental & trophoblast	10.3624	6.37489	1615
chr11	124807822	124808269	-	RP11-677M14.5	pseudogene	processed_pseudogene	Placental & trophoblast	8.5648	6.97161	1678
chr7	123814139	123829252	+	AC006029.3	pseudogene	unitary_pseudogene	Placental & trophoblast	7.2671	7.99574	1747
chr17	62516321	62516767	-	RP11-464D20.2	pseudogene	processed_pseudogene	Placental & trophoblast	11.4197	5.9314	1765
chr17	18388871	18389459	+	RP1-37N7.5	pseudogene	processed_pseudogene	Placental & trophoblast	11.4197	5.9314	1767
chr15	78382573	78383155	+	RP11-5O23.1	pseudogene	processed_pseudogene	Placental & trophoblast	11.4197	5.9314	1770
chr14	19130636	19155089	+	CTD-2314B22.2	pseudogene	transcribed_unprocessed_pseudogene	Placental & trophoblast	11.4197	5.9314	1771
chr17	10860535	10861462	-	RPL15P21	pseudogene	processed_pseudogene	Placental & trophoblast	13.323	5.62301	1788
chr1	6834333	6834618	-	RP11-312B8.2	pseudogene	processed_pseudogene	Placental & trophoblast	13.323	5.62301	1793
chr8	20113343	20113672	-	AC100802.2	pseudogene	processed_pseudogene	Placental & trophoblast	7.83707	7.17159	1870
chr7	2835621	2836022	+	AC006028.11	pseudogene	processed_pseudogene	Placental & trophoblast	7.83707	7.17159	1872
chr10	48292699	48293417	+	RP11-542E6.3	pseudogene	processed_pseudogene	Placental & trophoblast	7.83707	7.17159	1879
chr2	36656322	36656941	-	RP11-294L11.1	pseudogene	processed_pseudogene	Placental & trophoblast	8.88201	6.422	1929
chr16	11380859	11381118	-	CTD-3088G3.4	pseudogene	processed_pseudogene	Placental & trophoblast	8.88201	6.422	1934
chr13	19152567	19171194	-	RP11-408E5.3	pseudogene	unprocessed_pseudogene	Placental & trophoblast	7.32766	7.42344	1991
chr15	74350768	74361903	+	CTD-2311M21.2	pseudogene	transcribed_processed_pseudogene	Placental & trophoblast	6.4318	8.32675	2111
chr8	80351132	80351416	+	RP11-775E10.1	pseudogene	processed_pseudogene	Placental & trophoblast	7.99381	6.60392	2153
chr22	36950529	36953723	-	CITF22-45C1.3	pseudogene	unprocessed_pseudogene	Placental & trophoblast	7.99381	6.60392	2155
chr19	690353	691172	+	RPS2P52	pseudogene	processed_pseudogene	Placental & trophoblast	7.99381	6.60392	2156
chr6	18363417	18365423	-	RP11-528A10.2	pseudogene	processed_pseudogene	Placental & trophoblast	9.32612	5.88144	2235
chr10	87386685	87390203	-	CTSLL1	pseudogene	unprocessed_pseudogene	Placental & trophoblast	9.32612	5.88144	2240
chr16	1260952	1263845	-	RP11-616M22.6	pseudogene	transcribed_unprocessed_pseudogene	Placental & trophoblast	7.40168	6.84996	2281
chr7	73243271	73280119	-	GTF2IRD2P	pseudogene	transcribed_unprocessed_pseudogene	Placental & trophoblast	6.66151	7.43642	2303
chr1	147099482	147124285	-	NBPF13P	pseudogene	unprocessed_pseudogene	Placental & trophoblast	5.70987	9.46099	2312
chr20	33316869	33329969	+	BPIFB5P	pseudogene	unitary_pseudogene	Placental & trophoblast	5.38045	10.3316	2429
chr19	46219423	46219920	+	RPL12P41	pseudogene	processed_pseudogene	Placental & trophoblast	8.19878	6.0369	2460
chr1	210265636	210267241	-	RP4-667H12.3	pseudogene	processed_pseudogene	Placental & trophoblast	8.19878	6.0369	2462
chr1	31108188	31108623	-	RP11-490K7.1	pseudogene	processed_pseudogene	Placental & trophoblast	8.19878	6.0369	2463
chr9	477750	478423	+	RP11-165F24.2	pseudogene	transcribed_processed_pseudogene	Placental & trophoblast	9.99227	5.35818	2595
chr4	4076711	4077491	-	RP11-489M13.1	pseudogene	processed_pseudogene	Placental & trophoblast	9.99227	5.35818	2598
chr1	28526318	28527227	-	RP4-669K10.3	pseudogene	processed_pseudogene	Placental & trophoblast	9.99227	5.35818	2605
chr9	137286112	137287236	+	RP13-122B23.9	pseudogene	processed_pseudogene	Placental & trophoblast	7.4942	6.27513	2639
chr19	53657400	53658462	-	CTC-339O9.2	pseudogene	unprocessed_pseudogene	Placental & trophoblast	7.01212	6.55598	2645
chr12	48507354	48529897	+	RP11-722P11.8	pseudogene	transcribed_processed_pseudogene	Placental & trophoblast	7.01212	6.55598	2648
chr12	52411742	52421867	-	RP3-416H24.5	pseudogene	unprocessed_pseudogene	Placental & trophoblast	5.60969	8.34437	2787
chrX	131596121	131596987	+	OR7L1P	pseudogene	unprocessed_pseudogene	Placental & trophoblast	8.47829	5.47151	2930
chr8	133515506	133515745	+	RP11-629O1.3	pseudogene	processed_pseudogene	Placental & trophoblast	8.47829	5.47151	2931
chr6	18366736	18368644	-	RP11-528A10.1	pseudogene	unprocessed_pseudogene	Placental & trophoblast	8.47829	5.47151	2934
chr20	18782424	18783690	-	RP5-1068E13.4	pseudogene	processed_pseudogene	Placental & trophoblast	8.47829	5.47151	2936
chr9	35147410	35149184	-	RP11-182N22.7	pseudogene	processed_pseudogene	Placental & trophoblast	11.1025	4.87291	2964
chr6	28188050	28189432	+	AL022393.6	pseudogene	unprocessed_pseudogene	Placental & trophoblast	11.1025	4.87291	2967
chr6	27357825	27360221	-	XXbac-BPG24O18.1	pseudogene	processed_pseudogene	Placental & trophoblast	11.1025	4.87291	2969
chr3	69471452	69472532	-	RP11-185E15.1	pseudogene	processed_pseudogene	Placental & trophoblast	11.1025	4.87291	2970
chr22	16572027	16574637	+	KB-67B5.12	pseudogene	unprocessed_pseudogene	Placental & trophoblast	11.1025	4.87291	2971
chr19	52865369	52865429	-	CTD-2331H12.9	pseudogene	unprocessed_pseudogene	Placental & trophoblast	11.1025	4.87291	2972
chr12	27702338	27702906	+	RP11-1060J15.5	pseudogene	processed_pseudogene	Placental & trophoblast	11.1025	4.87291	2980
chr10	38635908	38638082	+	RP11-453N3.5	pseudogene	processed_pseudogene	Placental & trophoblast	11.1025	4.87291	2981
chr2	95413456	95414296	-	AC009238.6	pseudogene	unprocessed_pseudogene	Placental & trophoblast	7.61316	5.69877	3060
chr17	49939122	49939819	+	RP11-304F15.5	pseudogene	processed_pseudogene	Placental & trophoblast	7.61316	5.69877	3068
chr12	111927018	111929017	+	AC003029.4	pseudogene	unitary_pseudogene	Placental & trophoblast	7.61316	5.69877	3072
chr2	20529467	20529976	-	RP11-130L8.3	pseudogene	processed_pseudogene	Placental & trophoblast	7.05336	5.97799	3092
chrX	65185018	65187265	-	RP11-231N9.1	pseudogene	processed_pseudogene	Placental & trophoblast	13.323	4.49841	3253
chr3	98207423	98208341	+	OR5H3P	pseudogene	unprocessed_pseudogene	Placental & trophoblast	13.323	4.49841	3258
chr19	23597341	23597592	+	RPS27P29	pseudogene	processed_pseudogene	Placental & trophoblast	13.323	4.49841	3262
chr12	55376742	55378797	-	OR6C71P	pseudogene	transcribed_unprocessed_pseudogene	Placental & trophoblast	13.323	4.49841	3265
chr9	69107926	69108217	-	RP11-265B8.5	pseudogene	processed_pseudogene	Placental & trophoblast	6.10639	6.37448	3443
chr19	46196238	46197323	+	IGFL1P1	pseudogene	unprocessed_pseudogene	Placental & trophoblast	6.10639	6.37448	3444
chrX	13327937	13329867	+	GS1-600G8.4	pseudogene	unprocessed_pseudogene	Placental & trophoblast	8.88201	4.90985	3464
chr5	180692832	180693763	-	OR2AI1P	pseudogene	unprocessed_pseudogene	Placental & trophoblast	8.88201	4.90985	3468
chr2	218354075	218354572	+	AC021016.7	pseudogene	processed_pseudogene	Placental & trophoblast	8.88201	4.90985	3477
chr19	16051929	16052689	+	OR1AB1P	pseudogene	unprocessed_pseudogene	Placental & trophoblast	8.88201	4.90985	3478
chr17	28444063	28445563	-	CTD-2350C19.5	pseudogene	unprocessed_pseudogene	Placental & trophoblast	8.88201	4.90985	3482
chr15	22278971	22282872	+	RP11-603B24.1	pseudogene	unprocessed_pseudogene	Placental & trophoblast	8.88201	4.90985	3489
chr1	114535995	114537840	+	RP11-343L14.2	pseudogene	processed_pseudogene	Placental & trophoblast	8.88201	4.90985	3500
chr1	28120449	28121321	-	RP5-1053E7.3	pseudogene	processed_pseudogene	Placental & trophoblast	8.88201	4.90985	3501
chr19	23762944	23832196	+	RP11-255H23.2	pseudogene	transcribed_unprocessed_pseudogene	Placental & trophoblast	4.26854	12.4265	3575
chr13	98553243	98553780	+	RP11-295B17.6	pseudogene	processed_pseudogene	Placental & trophoblast	6.66151	5.70714	3680
chr7	121050927	121051203	+	RP5-1047E14.1	pseudogene	processed_pseudogene	Placental & trophoblast	7.77176	5.12066	3709
chr7	6490793	6491098	-	AC072052.7	pseudogene	processed_pseudogene	Placental & trophoblast	7.77176	5.12066	3711
chr3	130034553	130035539	-	OR7E21P	pseudogene	unprocessed_pseudogene	Placental & trophoblast	7.77176	5.12066	3714
chr19	4347780	4349061	-	AC007292.1	pseudogene	unprocessed_pseudogene	Placental & trophoblast	7.77176	5.12066	3722
chr6	80064286	80070199	-	RP11-296E7.1	pseudogene	processed_pseudogene	Placental & trophoblast	7.10561	5.39759	3759
chr16	49517762	49518601	-	ADAM3B	pseudogene	processed_pseudogene	Placental & trophoblast	7.10561	5.39759	3761
chr1	21950679	21956871	-	RP11-26H16.4	pseudogene	transcribed_unitary_pseudogene	Placental & trophoblast	5.32921	7.03891	3897
chr14	102036669	102066228	-	RP11-1017G21.4	pseudogene	transcribed_unitary_pseudogene	Placental & trophoblast	4.67474	8.59676	3924
chr6	158841117	158857632	-	OSTCL	pseudogene	transcribed_processed_pseudogene	Placental & trophoblast	4.81897	7.63462	4209
chrY	8418791	8419900	-	AC025731.7	pseudogene	processed_pseudogene	Placental & trophoblast	9.51644	4.35684	4333
chr9	63703065	63703755	+	RP11-452D2.2	pseudogene	processed_pseudogene	Placental & trophoblast	9.51644	4.35684	4341
chr8	20934435	20934837	-	RP11-369E15.5	pseudogene	processed_pseudogene	Placental & trophoblast	9.51644	4.35684	4344
chr20	33193605	33210462	+	BPIFA4P	pseudogene	transcribed_unprocessed_pseudogene	Placental & trophoblast	6.31091	5.45855	4347
chr5	174561776	174562063	+	RP11-267A15.2	pseudogene	processed_pseudogene	Placental & trophoblast	9.51644	4.35684	4349
chr1	143541768	143572834	+	RP11-744H18.1	pseudogene	unprocessed_pseudogene	Placental & trophoblast	6.31091	5.45855	4361
chr19	53600319	53608451	-	CTB-167G5.6	pseudogene	transcribed_unprocessed_pseudogene	Placental & trophoblast	9.51644	4.35684	4366
chr19	50758382	50759192	+	GPR32P1	pseudogene	unprocessed_pseudogene	Placental & trophoblast	9.51644	4.35684	4369
chr19	23596122	23598159	+	RP11-359H18.2	pseudogene	unprocessed_pseudogene	Placental & trophoblast	9.51644	4.35684	4372
chr15	59964942	59966084	+	RP11-82L7.1	pseudogene	processed_pseudogene	Placental & trophoblast	9.51644	4.35684	4376
chr1	203954640	203955780	+	RP11-450D21.2	pseudogene	processed_pseudogene	Placental & trophoblast	9.51644	4.35684	4379
chr1	192993449	192994677	-	RP11-101E13.1	pseudogene	processed_pseudogene	Placental & trophoblast	9.51644	4.35684	4381
chrX	52545151	52547695	+	RP13-34L8.7	pseudogene	unprocessed_pseudogene	Placental & trophoblast	6.66151	5.12635	4497
chr3	186760693	186762050	+	RP11-573D15.7	pseudogene	transcribed_processed_pseudogene	Placental & trophoblast	7.17393	4.8142	4645
chr14	74377818	74378418	-	RPS2P2	pseudogene	processed_pseudogene	Placental & trophoblast	7.17393	4.8142	4652
chr7	131242590	131242995	+	AC009362.2	pseudogene	processed_pseudogene	Placental & trophoblast	7.99381	4.54066	4697
chr6	7340854	7342056	-	RP11-69L16.6	pseudogene	processed_pseudogene	Placental & trophoblast	7.99381	4.54066	4700
chr4	39480255	39481905	+	RP11-472B18.1	pseudogene	transcribed_processed_pseudogene	Placental & trophoblast	7.99381	4.54066	4702
chr12	125056359	125056581	-	RP11-158L12.2	pseudogene	processed_pseudogene	Placental & trophoblast	7.99381	4.54066	4713
chr11	50279828	50298452	-	RP11-347H15.5	pseudogene	transcribed_unprocessed_pseudogene	Placental & trophoblast	7.99381	4.54066	4717
chr1	224297646	224298600	+	RP11-365O16.5	pseudogene	processed_pseudogene	Placental & trophoblast	7.99381	4.54066	4729
chr22	12602466	12626642	+	FRG1GP	pseudogene	unprocessed_pseudogene	Placental & trophoblast	5.79262	5.58502	4816
chr3	49873347	49877305	-	AC105935.1	pseudogene	unitary_pseudogene	Placental & trophoblast	5.99536	5.22904	5144
chr6	25218688	25219069	+	RP11-191A15.4	pseudogene	processed_pseudogene	Placental & trophoblast	6.26966	4.8799	5332
chr3	128843564	128844404	-	RP11-221E20.5	pseudogene	processed_pseudogene	Placental & trophoblast	6.26966	4.8799	5336
chr16	81101123	81220370	-	PKD1L2	pseudogene	polymorphic_pseudogene	Placental & trophoblast	3.60623	11.0511	5413
chrX	72159845	72160346	+	RP11-262D11.2	pseudogene	transcribed_processed_pseudogene	Placental & trophoblast	10.6584	3.82633	5584
chr9	33449755	33449941	+	RP11-311H10.7	pseudogene	processed_pseudogene	Placental & trophoblast	10.6584	3.82633	5590
chr7	64933273	64933616	+	RP11-590C23.1	pseudogene	processed_pseudogene	Placental & trophoblast	10.6584	3.82633	5596
chr7	57424503	57425676	+	RP11-114G11.2	pseudogene	processed_pseudogene	Placental & trophoblast	10.6584	3.82633	5598
chr22	15826566	15827187	+	DUXAP8	pseudogene	transcribed_processed_pseudogene	Placental & trophoblast	10.6584	3.82633	5608
chr2	130036958	130038422	+	AC018865.9	pseudogene	processed_pseudogene	Placental & trophoblast	10.6584	3.82633	5610
chr15	78863247	78863729	-	RPL21P116	pseudogene	processed_pseudogene	Placental & trophoblast	10.6584	3.82633	5616
chr12	38206231	38207192	-	RP11-266O15.3	pseudogene	unprocessed_pseudogene	Placental & trophoblast	10.6584	3.82633	5620
chr11	107908420	107908764	+	RP11-832N8.1	pseudogene	processed_pseudogene	Placental & trophoblast	10.6584	3.82633	5622
chr1	81080790	81081171	+	RP11-2B19.1	pseudogene	processed_pseudogene	Placental & trophoblast	10.6584	3.82633	5626
chr3	106325737	106326293	-	RP11-93B21.1	pseudogene	processed_pseudogene	Placental & trophoblast	6.66151	4.54246	5748
chr19	22596257	22603550	+	CTC-457E21.3	pseudogene	transcribed_unprocessed_pseudogene	Placental & trophoblast	6.66151	4.54246	5780
chr11	77313606	77314032	+	CTD-2589O24.1	pseudogene	processed_pseudogene	Placental & trophoblast	6.66151	4.54246	5810
chr1	228776312	228776865	+	RP4-799G3.1	pseudogene	processed_pseudogene	Placental & trophoblast	6.66151	4.54246	5812
chr20	33347720	33354444	+	BPIFB9P	pseudogene	transcribed_unitary_pseudogene	Placental & trophoblast	5.70987	5.01611	5918
chr8	124301315	124301804	+	RP11-383J24.2	pseudogene	processed_pseudogene	Placental & trophoblast	7.2671	4.22694	6087
chr8	70103798	70104179	-	RP11-152C15.1	pseudogene	processed_pseudogene	Placental & trophoblast	7.2671	4.22694	6088
chr11	67682772	67683058	-	RPL37P2	pseudogene	processed_pseudogene	Placental & trophoblast	7.2671	4.22694	6106
chr1	155230975	155234325	+	RP11-263K19.9	pseudogene	unprocessed_pseudogene	Placental & trophoblast	7.2671	4.22694	6114
chr4	4048211	4107583	-	RP11-489M13.4	pseudogene	transcribed_unprocessed_pseudogene	Placental & trophoblast	4.35037	6.51384	6165
chr9	92104425	92105451	+	RP11-100G15.12	pseudogene	processed_pseudogene	Placental & trophoblast	8.32689	3.95881	6172
chr7	64469185	64470653	+	RP11-321E8.5	pseudogene	processed_pseudogene	Placental & trophoblast	8.32689	3.95881	6173
chr4	119391831	119395335	-	RP11-548H18.2	pseudogene	unprocessed_pseudogene	Placental & trophoblast	8.32689	3.95881	6175
chr3	17465150	17465510	+	AC140076.1	pseudogene	processed_pseudogene	Placental & trophoblast	8.32689	3.95881	6179
chr19	14489388	14489609	+	AC012318.3	pseudogene	processed_pseudogene	Placental & trophoblast	8.32689	3.95881	6183
chr3	184076779	184084219	+	RP11-778D9.9	pseudogene	unprocessed_pseudogene	Placental & trophoblast	6.21741	4.29871	6872
chr3	23134372	23134824	+	AC099544.2	pseudogene	processed_pseudogene	Placental & trophoblast	6.21741	4.29871	6874
chrX	51162864	51163677	+	RP13-346H10.2	pseudogene	unprocessed_pseudogene	Placental & trophoblast	13.323	3.37381	7135
chr8	94565036	94565715	+	RP11-267M23.6	pseudogene	processed_pseudogene	Placental & trophoblast	13.323	3.37381	7140
chr8	46972476	46974617	-	MAPK6PS4	pseudogene	processed_pseudogene	Placental & trophoblast	13.323	3.37381	7144
chr4	164987265	164987787	+	RP11-366M4.12	pseudogene	processed_pseudogene	Placental & trophoblast	13.323	3.37381	7151
chr4	82401578	82402456	-	RP11-127B20.1	pseudogene	processed_pseudogene	Placental & trophoblast	13.323	3.37381	7154
chr3	176068042	176068908	-	RP11-809F4.1	pseudogene	processed_pseudogene	Placental & trophoblast	13.323	3.37381	7159
chr22	15615402	15615578	-	LA16c-2F2.5	pseudogene	unprocessed_pseudogene	Placental & trophoblast	13.323	3.37381	7168
chr2	91877969	91880195	+	AC127391.4	pseudogene	processed_pseudogene	Placental & trophoblast	13.323	3.37381	7173
chr19	22137931	22138981	+	PCGF7P	pseudogene	processed_pseudogene	Placental & trophoblast	13.323	3.37381	7182
chr19	17417031	17418288	-	CTD-2521M24.4	pseudogene	processed_pseudogene	Placental & trophoblast	13.323	3.37381	7185
chr16	48470953	48471133	-	RP11-44I10.5	pseudogene	processed_pseudogene	Placental & trophoblast	13.323	3.37381	7189
chr12	38205098	38206009	-	FAM166AP9	pseudogene	unprocessed_pseudogene	Placental & trophoblast	13.323	3.37381	7201
chr11	63265836	63266256	-	AP000438.4	pseudogene	unprocessed_pseudogene	Placental & trophoblast	13.323	3.37381	7208
chr11	7772890	7773814	-	OR5P1P	pseudogene	unprocessed_pseudogene	Placental & trophoblast	13.323	3.37381	7212
chr1	16216469	16228027	-	ANO7P1	pseudogene	transcribed_unprocessed_pseudogene	Placental & trophoblast	4.16344	5.87044	7620
chr3	128869624	128870026	+	RP11-723O4.3	pseudogene	processed_pseudogene	Placental & trophoblast	6.66151	3.95457	7634
chr7	128533652	128615970	+	RP11-274B21.1	pseudogene	unprocessed_pseudogene	Placental & trophoblast	3.68136	6.92011	7649
chr17	29775747	29776701	-	RP11-82O19.2	pseudogene	transcribed_processed_pseudogene	Placental & trophoblast	6.66151	3.95457	7670
chr11	112267290	112268371	-	RP11-356J5.11	pseudogene	processed_pseudogene	Placental & trophoblast	6.66151	3.95457	7687
chr10	46415853	46416413	+	HNRNPA1P33	pseudogene	processed_pseudogene	Placental & trophoblast	6.66151	3.95457	7691
chr19	52970445	53037898	-	ZNF702P	pseudogene	transcribed_processed_pseudogene	Placental & trophoblast	3.39873	7.34481	8225
chr7	99238829	99306809	+	MYH16	pseudogene	transcribed_unitary_pseudogene	Placental & trophoblast	3.5314	6.86496	8269
chr9	136935840	136937161	+	RP11-229P13.2	pseudogene	processed_pseudogene	Placental & trophoblast	5.82882	4.07805	8389
chr2	97355059	97355335	+	IGKV1OR2-6	pseudogene	IG_V_pseudogene	Placental & trophoblast	5.82882	4.07805	8398
chr19	46826895	46828440	-	CTB-147N14.4	pseudogene	processed_pseudogene	Placental & trophoblast	5.82882	4.07805	8401
chr17	17981192	17981572	-	AC087163.3	pseudogene	processed_pseudogene	Placental & trophoblast	5.82882	4.07805	8408
chr6	158921271	158922150	-	yR211F11.2	pseudogene	processed_pseudogene	Placental & trophoblast	7.40168	3.63451	8433
chr3	27462506	27462816	+	AC099535.3	pseudogene	processed_pseudogene	Placental & trophoblast	7.40168	3.63451	8439
chr22	16575363	16582707	-	KCNMB3L	pseudogene	transcribed_unprocessed_pseudogene	Placental & trophoblast	7.40168	3.63451	8442
chr20	5013520	5013724	-	RP5-1116H23.1	pseudogene	processed_pseudogene	Placental & trophoblast	7.40168	3.63451	8445
chr2	190992639	190993567	-	AC067945.3	pseudogene	processed_pseudogene	Placental & trophoblast	7.40168	3.63451	8446
chr2	189486480	189487992	-	AC013439.4	pseudogene	processed_pseudogene	Placental & trophoblast	7.40168	3.63451	8448
chr19	34542462	34545395	-	ZNF807	pseudogene	unprocessed_pseudogene	Placental & trophoblast	7.40168	3.63451	8449
chr19	6176256	6176442	-	CTC-503J8.2	pseudogene	transcribed_processed_pseudogene	Placental & trophoblast	7.40168	3.63451	8455
chr15	33990686	33992048	+	RP11-74D7.1	pseudogene	processed_pseudogene	Placental & trophoblast	7.40168	3.63451	8460
chr13	38617419	38617940	-	RP11-571G1.1	pseudogene	processed_pseudogene	Placental & trophoblast	7.40168	3.63451	8464
chr1	23244765	23245224	+	RP5-1057J7.1	pseudogene	processed_pseudogene	Placental & trophoblast	7.40168	3.63451	8470
chr3	46918807	46918935	-	RP11-427P5.3	pseudogene	processed_pseudogene	Placental & trophoblast	5.32921	4.2545	8678
chrX	74185929	74187153	+	RP3-368A4.2	pseudogene	processed_pseudogene	Placental & trophoblast	8.88201	3.37603	8692
chr12	100156412	100173659	-	GOLGA2B	pseudogene	transcribed_unprocessed_pseudogene	Placental & trophoblast	4.22437	5.24724	8693
chr7	63789909	63790098	+	CTD-2526L21.3	pseudogene	processed_pseudogene	Placental & trophoblast	8.88201	3.37603	8707
chr6	24598012	24599790	+	RP11-252E3.2	pseudogene	processed_pseudogene	Placental & trophoblast	8.88201	3.37603	8710
chr6	167607	170631	-	RP3-416J7.1	pseudogene	unprocessed_pseudogene	Placental & trophoblast	8.88201	3.37603	8711
chr3	109409678	109410084	-	RP11-702L6.2	pseudogene	processed_pseudogene	Placental & trophoblast	8.88201	3.37603	8713
chr2	136544712	136545542	+	AC010146.1	pseudogene	unprocessed_pseudogene	Placental & trophoblast	8.88201	3.37603	8717
chr18	67375133	67375305	+	RP11-563H6.1	pseudogene	processed_pseudogene	Placental & trophoblast	8.88201	3.37603	8724
chr17	31709568	31709859	+	RP11-805L22.1	pseudogene	processed_pseudogene	Placental & trophoblast	8.88201	3.37603	8738
chr17	20789217	20789595	-	RP11-283C24.2	pseudogene	processed_pseudogene	Placental & trophoblast	8.88201	3.37603	8745
chr16	30821068	30822110	-	RP11-2C24.5	pseudogene	processed_pseudogene	Placental & trophoblast	8.88201	3.37603	8753
chr11	102880492	102880846	+	RP11-725K16.2	pseudogene	processed_pseudogene	Placental & trophoblast	8.88201	3.37603	8766
chr2	232349754	232351309	-	ECEL1P3	pseudogene	unprocessed_pseudogene	Placental & trophoblast	4.99613	4.45808	8768
chr12	54608187	54610462	-	GLYCAM1	pseudogene	transcribed_unitary_pseudogene	Placental & trophoblast	4.99613	4.45808	8785
chr17	41626327	41640199	-	KRT42P	pseudogene	transcribed_unprocessed_pseudogene	Placental & trophoblast	4.05483	5.36787	8964
chrY	12252321	12258033	-	AC004772.2	pseudogene	unprocessed_pseudogene	Placental & trophoblast	6.14909	3.71434	9548
chr9	136812788	136815536	-	NCLP1	pseudogene	processed_pseudogene	Placental & trophoblast	6.14909	3.71434	9550
chr9	40187792	40193921	-	RP11-216M21.9	pseudogene	unprocessed_pseudogene	Placental & trophoblast	6.14909	3.71434	9553
chr2	85262144	85262267	-	AC093162.3	pseudogene	processed_pseudogene	Placental & trophoblast	6.14909	3.71434	9570
chr1	40132764	40133448	+	RP11-115D7.3	pseudogene	processed_pseudogene	Placental & trophoblast	6.14909	3.71434	9574
chr7	7177952	7178324	+	RP4-733B9.1	pseudogene	processed_pseudogene	Placental & trophoblast	5.48595	3.87679	9863
chr19	51396755	51403526	-	CTD-2616J11.12	pseudogene	processed_pseudogene	Placental & trophoblast	5.07544	4.07586	9865
chr19	20131894	20151908	-	CTC-260E6.9	pseudogene	transcribed_unprocessed_pseudogene	Placental & trophoblast	5.07544	4.07586	9867
chr22	40586700	40588003	-	CTA-229A8.5	pseudogene	processed_pseudogene	Placental & trophoblast	5.48595	3.87679	9873
chr17	16893198	16893429	-	RP1-48J14.1	pseudogene	processed_pseudogene	Placental & trophoblast	5.48595	3.87679	9891
chr17	47450568	47492492	-	CTD-2026D20.3	pseudogene	transcribed_unprocessed_pseudogene	Placental & trophoblast	4.31039	4.62167	10064
chr7	128466563	128469171	+	RP11-155G14.5	pseudogene	transcribed_unprocessed_pseudogene	Placental & trophoblast	6.66151	3.36131	10903
chr6	128580113	128580884	-	RP1-6P5.1	pseudogene	processed_pseudogene	Placental & trophoblast	6.66151	3.36131	10907
chr5	173085342	173086210	-	CTC-209H22.2	pseudogene	processed_pseudogene	Placental & trophoblast	6.66151	3.36131	10908
chr5	95768999	95770700	+	CTD-2154I11.3	pseudogene	processed_pseudogene	Placental & trophoblast	6.66151	3.36131	10915
chr2	109251422	109251646	+	AC010906.1	pseudogene	processed_pseudogene	Placental & trophoblast	6.66151	3.36131	10944
chr2	48632856	48633353	-	AC073082.3	pseudogene	transcribed_processed_pseudogene	Placental & trophoblast	6.66151	3.36131	10949
chr19	21637974	21656300	+	RP11-420K14.1	pseudogene	unprocessed_pseudogene	Placental & trophoblast	6.66151	3.36131	10961
chr17	80515215	80515389	+	CTD-2526A2.5	pseudogene	processed_pseudogene	Placental & trophoblast	6.66151	3.36131	10969
chr17	16829999	16832753	-	KRT16P2	pseudogene	transcribed_unprocessed_pseudogene	Placental & trophoblast	6.66151	3.36131	10972
chr12	31597114	31597409	-	RP11-820K3.1	pseudogene	processed_pseudogene	Placental & trophoblast	6.66151	3.36131	10979
[truncated: 117 more rows]

## Sheet: Primitive & embryonic
seqname	start	end	strand	name	category	type	top_component	top_comp_ooe	top_comp_p	top_comp_rank
chr22	20363621	20390758	-	USP41	protein_coding	protein_coding	Primitive & embryonic	5.23733	35.8301	1510
chr3	186842690	186858463	+	ADIPOQ	protein_coding	protein_coding	Primitive & embryonic	5.21476	25.9369	1584
chr1	12774841	12777906	+	PRAMEF12	protein_coding	protein_coding	Primitive & embryonic	5.46308	14.766	1721
chr6	28503296	28515793	-	GPX6	protein_coding	protein_coding	Primitive & embryonic	5.10833	18.13	1913
chr11	62190216	62193539	+	SCGB1D1	protein_coding	protein_coding	Primitive & embryonic	5.95972	9.30271	2166
chr19	8721634	8732160	+	OR2Z1	protein_coding	protein_coding	Primitive & embryonic	5.33238	11.0957	2304
chr16	49373823	49399431	+	C16orf78	protein_coding	protein_coding	Primitive & embryonic	4.63534	21.9564	2346
chr2	126898896	126902095	+	AC114783.1	protein_coding	protein_coding	Primitive & embryonic	4.69554	14.0605	2685
chr11	44047981	44059977	+	ACCSL	protein_coding	protein_coding	Primitive & embryonic	4.38546	18.9381	2810
chr10	48909483	48914232	-	LRRC18	protein_coding	protein_coding	Primitive & embryonic	4.81362	11.8404	2811
chr12	52607570	52618559	-	KRT73	protein_coding	protein_coding	Primitive & embryonic	4.33434	19.097	2897
chr2	119156243	119158889	-	C1QL2	protein_coding	protein_coding	Primitive & embryonic	5.21476	8.92186	2979
chr17	30557112	30563493	+	TBC1D29	protein_coding	protein_coding	Primitive & embryonic	5.21476	8.92186	2985
chr12	54630812	54634895	-	LACRT	protein_coding	protein_coding	Primitive & embryonic	4.87614	10.3903	3001
chr6	108166058	108188809	+	NR2E1	protein_coding	transcription_factor	Primitive & embryonic	4.1387	22.2238	3081
chr13	113122814	113149527	+	F10	protein_coding	protein_coding	Primitive & embryonic	4.08865	25.6457	3115
chr20	64105820	64107171	-	NPBWR2	protein_coding	protein_coding	Primitive & embryonic	4.63534	11.2628	3133
chr19	57682035	57717301	+	ZNF551	protein_coding	transcription_factor	Primitive & embryonic	4.03158	29.2689	3142
chr8	12137168	12139077	-	USP17L2	protein_coding	protein_coding	Primitive & embryonic	5.95972	6.97703	3156
chr12	31073860	31104791	+	DDX11	protein_coding	protein_coding	Primitive & embryonic	4.04955	22.8065	3239
chr11	68684475	68691175	+	GAL	protein_coding	protein_coding	Primitive & embryonic	4.34899	13.1547	3277
chr3	126394939	126436555	+	CFAP100	protein_coding	protein_coding	Primitive & embryonic	3.97315	28.264	3282
chr15	73873627	73889214	+	TBC1D21	protein_coding	protein_coding	Primitive & embryonic	4.27877	13.3253	3423
chr17	9822206	9890034	+	GLP2R	protein_coding	protein_coding	Primitive & embryonic	3.85629	34.7978	3438
chr4	8846076	8871622	-	HMX1	protein_coding	transcription_factor	Primitive & embryonic	3.9264	23.0278	3453
chr12	53006158	53042209	+	EIF4B	protein_coding	protein_coding	Primitive & embryonic	3.87075	25.2867	3509
chr17	50346135	50363138	+	XYLT2	protein_coding	protein_coding	Primitive & embryonic	3.97315	19.37	3525
chr1	62194831	62212328	+	L1TD1	protein_coding	protein_coding	Primitive & embryonic	4.15795	13.6926	3597
chr12	12049844	12099684	+	BCL2L14	protein_coding	protein_coding	Primitive & embryonic	3.78835	31.6582	3645
chr19	54249431	54257301	-	LILRB5	protein_coding	protein_coding	Primitive & embryonic	4.52939	9.93295	3646
chr21	34364024	34371389	+	KCNE2	protein_coding	protein_coding	Primitive & embryonic	4.25694	11.8799	3679
chr12	56638179	56646068	-	ATP5B	protein_coding	protein_coding	Primitive & embryonic	4.25694	11.8799	3683
chr19	1752373	1780988	+	ONECUT3	protein_coding	transcription_factor	Primitive & embryonic	3.94111	17.1485	3703
chr20	24949230	24959928	+	CST7	protein_coding	protein_coding	Primitive & embryonic	4.11505	13.0724	3752
chr3	52433053	52445027	-	SEMA3G	protein_coding	protein_coding	Primitive & embryonic	3.93948	16.3371	3787
chr19	51142301	51153526	+	SIGLEC7	protein_coding	protein_coding	Primitive & embryonic	4.18791	12.0646	3788
chr17	8802737	8867677	-	PIK3R6	protein_coding	protein_coding	Primitive & embryonic	3.71462	34.0419	3805
chr1	227731189	227735411	-	JMJD4	protein_coding	protein_coding	Primitive & embryonic	4.28355	11.0665	3824
chr1	44118850	44135140	+	KLF17	protein_coding	transcription_factor	Primitive & embryonic	4.41461	10.0847	3827
chr8	7015869	7018301	-	DEFA3	protein_coding	protein_coding	Primitive & embryonic	5.10833	7.48975	3848
chr22	22771824	22772582	+	IGLV3-12	protein_coding	IG_V_gene	Primitive & embryonic	5.10833	7.48975	3858
chr3	45755450	45796535	-	SLC6A20	protein_coding	protein_coding	Primitive & embryonic	3.68935	29.0128	3911
chr3	126549673	126558965	-	C3orf22	protein_coding	protein_coding	Primitive & embryonic	4.01633	13.4768	3914
chr4	5897591	5989647	-	C4orf50	protein_coding	protein_coding	Primitive & embryonic	3.64205	51.4187	3918
chr8	143723933	143733801	-	FAM83H	protein_coding	protein_coding	Primitive & embryonic	4.31566	10.2526	3991
chrX	16167481	16171464	+	MAGEB17	protein_coding	protein_coding	Primitive & embryonic	4.70504	8.33697	4001
chr1	41585306	41628816	-	RP11-486B10.5	protein_coding	protein_coding	Primitive & embryonic	3.62415	32.4729	4052
chr8	10525546	10554166	+	PRSS55	protein_coding	protein_coding	Primitive & embryonic	3.68643	22.4845	4072
chr14	94462717	94476243	-	SERPINA9	protein_coding	protein_coding	Primitive & embryonic	3.89674	14.1163	4095
chr2	233775679	233833423	+	MROH2A	protein_coding	protein_coding	Primitive & embryonic	3.57583	31.83	4163
chr19	42866466	42879710	-	PSG1	protein_coding	protein_coding	Primitive & embryonic	3.93088	13.0856	4172
chr12	50326230	50396622	-	FAM186A	protein_coding	protein_coding	Primitive & embryonic	3.55661	38.7261	4173
chr15	82659281	82709914	-	AP3B2	protein_coding	protein_coding	Primitive & embryonic	3.65273	21.1169	4191
chr2	176092891	176095938	+	HOXD13	protein_coding	transcription_factor	Primitive & embryonic	4.54074	8.46777	4213
chr19	51056537	51065110	-	KLK13	protein_coding	protein_coding	Primitive & embryonic	4.54074	8.46777	4214
chr11	1223066	1262172	+	MUC5B	protein_coding	protein_coding	Primitive & embryonic	3.58687	23.3343	4249
chr1	228007051	228061260	+	WNT3A	protein_coding	protein_coding	Primitive & embryonic	3.51557	36.0466	4256
chr12	112125501	112153609	+	TRAFD1	protein_coding	transcription_factor	Primitive & embryonic	3.61387	20.79	4267
chr21	45263928	45287898	-	POFUT2	protein_coding	protein_coding	Primitive & embryonic	3.71403	16.5075	4273
chr9	96928310	96940253	+	NUTM2G	protein_coding	protein_coding	Primitive & embryonic	4.25694	9.61594	4276
chr17	74521174	74531466	-	CD300LB	protein_coding	protein_coding	Primitive & embryonic	3.82322	13.7478	4281
chr14	95686417	95692643	+	TCL1B	protein_coding	protein_coding	Primitive & embryonic	4.25694	9.61594	4294
chr7	143316126	143352083	+	CLCN1	protein_coding	protein_coding	Primitive & embryonic	3.61601	19.7548	4313
chr17	19678319	19716730	-	SLC47A2	protein_coding	protein_coding	Primitive & embryonic	3.6553	17.209	4387
chrX	1187549	1212637	-	CRLF2	protein_coding	protein_coding	Primitive & embryonic	3.70225	15.7026	4388
chr1	54007299	54018186	-	LDLRAD1	protein_coding	protein_coding	Primitive & embryonic	3.84899	12.7116	4390
chr12	56994446	56998441	+	GPR182	protein_coding	protein_coding	Primitive & embryonic	4.40501	8.6236	4408
chr7	45574522	45723116	+	ADCY1	protein_coding	protein_coding	Primitive & embryonic	3.43717	76.0535	4411
chr8	23702451	23706598	-	NKX2-6	protein_coding	transcription_factor	Primitive & embryonic	4.63534	7.66292	4504
chr7	76510428	76516521	+	UPK3B	protein_coding	protein_coding	Primitive & embryonic	3.88075	11.6751	4529
chr17	11241263	11564063	+	SHISA6	protein_coding	protein_coding	Primitive & embryonic	3.37936	81.8865	4557
chr19	29526499	29564479	+	VSTM2B	protein_coding	protein_coding	Primitive & embryonic	3.5021	19.8503	4612
chr3	38548062	38649673	-	SCN5A	protein_coding	protein_coding	Primitive & embryonic	3.36574	49.9355	4618
chr22	21417404	21451463	+	HIC2	protein_coding	transcription_factor	Primitive & embryonic	3.97315	10.4215	4632
chr17	36495633	36534988	-	MYO19	protein_coding	protein_coding	Primitive & embryonic	3.52165	18.3288	4637
chr17	8797162	8799349	-	MFSD6L	protein_coding	protein_coding	Primitive & embryonic	4.46979	7.80899	4669
chr12	54644591	54648493	-	DCD	protein_coding	protein_coding	Primitive & embryonic	4.46979	7.80899	4683
chr11	1157953	1201138	+	MUC5AC	protein_coding	protein_coding	Primitive & embryonic	3.41283	22.3056	4704
chr1	37715854	37765066	-	EPHA10	protein_coding	protein_coding	Primitive & embryonic	3.38621	24.5718	4744
chr12	3381349	3593182	+	PRMT8	protein_coding	protein_coding	Primitive & embryonic	3.31399	74.8406	4748
chr10	47365496	47384273	-	ZNF488	protein_coding	transcription_factor	Primitive & embryonic	3.49363	17.7808	4755
chr8	12132417	12134438	-	USP17L7	protein_coding	protein_coding	Primitive & embryonic	5.36375	6.04813	4756
chr2	70656784	70768177	-	ADD2	protein_coding	protein_coding	Primitive & embryonic	3.32369	45.2949	4773
chr17	44924709	44947637	-	KIF18B	protein_coding	protein_coding	Primitive & embryonic	3.63644	13.5263	4833
chr8	10494854	10547557	-	PRSS51	protein_coding	protein_coding	Primitive & embryonic	3.35234	26.0622	4849
chr12	112978395	113011723	+	OAS2	protein_coding	protein_coding	Primitive & embryonic	3.48862	16.7451	4864
chr9	137877789	138124624	+	CACNA1B	protein_coding	protein_coding	Primitive & embryonic	3.28735	89.1487	4873
chr2	130191743	130198461	-	TUBA3E	protein_coding	protein_coding	Primitive & embryonic	4.33434	7.97787	4927
chr19	12825479	12835428	-	RTBDN	protein_coding	protein_coding	Primitive & embryonic	4.33434	7.97787	4933
chr19	41673307	41688367	-	CEACAM7	protein_coding	protein_coding	Primitive & embryonic	4.76778	6.86369	4946
chr12	52644558	52652164	-	KRT2	protein_coding	protein_coding	Primitive & embryonic	3.72483	11.7753	4961
chr9	34379019	34397832	-	C9orf24	protein_coding	protein_coding	Primitive & embryonic	3.69503	12.0099	4977
chr19	47968046	47992170	-	BSPH1	protein_coding	protein_coding	Primitive & embryonic	3.91639	9.8205	5001
chr1	20719732	20732640	-	SH2D5	protein_coding	protein_coding	Primitive & embryonic	3.64205	12.4842	5013
chr17	62701315	62808344	-	MARCH10	protein_coding	protein_coding	Primitive & embryonic	3.25266	46.7196	5015
chr2	241558721	241574138	+	BOK	protein_coding	protein_coding	Primitive & embryonic	3.6184	12.7234	5018
chr2	131527833	131533666	+	CCDC74A	protein_coding	protein_coding	Primitive & embryonic	3.86577	10.0432	5030
chr19	41618971	41627074	-	CEACAM4	protein_coding	protein_coding	Primitive & embryonic	3.86577	10.0432	5031
chr12	112026689	112109022	-	NAA25	protein_coding	protein_coding	Primitive & embryonic	3.2832	28.539	5036
chr10	75037836	75058514	-	DUPD1	protein_coding	protein_coding	Primitive & embryonic	3.55661	13.4479	5082
chr7	156949723	156973182	+	NOM1	protein_coding	protein_coding	Primitive & embryonic	3.50572	14.1802	5088
chr21	45498201	45544411	-	SLC19A1	protein_coding	protein_coding	Primitive & embryonic	3.30578	22.4641	5108
chr12	119593459	119643066	+	TMEM233	protein_coding	protein_coding	Primitive & embryonic	3.30578	22.4641	5110
chr10	119033670	119080804	-	EIF3A	protein_coding	protein_coding	Primitive & embryonic	3.30077	22.715	5112
chr11	17547373	17647150	+	OTOG	protein_coding	protein_coding	Primitive & embryonic	3.20543	39.8782	5140
chr10	46549044	46555530	-	GPRIN2	protein_coding	protein_coding	Primitive & embryonic	3.74215	10.7314	5142
chr16	67170497	67175735	+	NOL3	protein_coding	protein_coding	Primitive & embryonic	4.12596	8.36054	5160
chr15	88467453	88480773	+	MRPS11	protein_coding	protein_coding	Primitive & embryonic	4.12596	8.36054	5162
chr17	56938187	56961054	-	COIL	protein_coding	protein_coding	Primitive & embryonic	3.70827	10.9658	5163
chr12	109023089	109086377	+	USP30	protein_coding	protein_coding	Primitive & embryonic	3.31096	20.6872	5183
chr10	69571698	69573238	-	NEUROG3	protein_coding	transcription_factor	Primitive & embryonic	4.55743	6.99513	5215
chr7	151148589	151167548	-	GBX1	protein_coding	transcription_factor	Primitive & embryonic	3.64881	11.4404	5220
chr17	47733244	47746119	+	TBX21	protein_coding	transcription_factor	Primitive & embryonic	3.59832	11.921	5232
chrX	131058242	131089879	+	ARHGAP36	protein_coding	protein_coding	Primitive & embryonic	3.62258	11.6801	5235
chr7	156994051	157009075	-	MNX1	protein_coding	transcription_factor	Primitive & embryonic	3.51721	12.8951	5243
chr2	31174681	31217545	-	CAPN14	protein_coding	protein_coding	Primitive & embryonic	3.28812	20.166	5248
chr7	142871203	142885762	-	TRPV6	protein_coding	protein_coding	Primitive & embryonic	3.53543	12.6503	5253
chr17	8002594	8020339	+	GUCY2D	protein_coding	protein_coding	Primitive & embryonic	3.55492	12.4062	5254
chr19	35248392	35267962	+	LSR	protein_coding	protein_coding	Primitive & embryonic	3.53543	12.6503	5257
chr15	65092770	65115197	-	UBAP1L	protein_coding	protein_coding	Primitive & embryonic	3.55492	12.4062	5258
chr19	14690069	14733746	+	ZNF333	protein_coding	transcription_factor	Primitive & embryonic	3.42888	14.3771	5282
chr4	4290251	4321786	+	ZBTB49	protein_coding	transcription_factor	Primitive & embryonic	3.39478	15.1242	5287
chr22	50767501	50783662	-	RABL2B	protein_coding	protein_coding	Primitive & embryonic	3.91107	9.00106	5300
chr21	32574841	32585533	-	TCP10L	protein_coding	protein_coding	Primitive & embryonic	3.91107	9.00106	5301
chr8	144012414	144047085	+	SPATC1	protein_coding	protein_coding	Primitive & embryonic	3.34816	16.3751	5302
chr17	63998351	64004304	+	PRR29	protein_coding	protein_coding	Primitive & embryonic	3.91107	9.00106	5303
chr1	54806063	54842252	+	LEXM	protein_coding	protein_coding	Primitive & embryonic	3.34816	16.3751	5305
chr1	166070020	166166969	-	FAM78B	protein_coding	protein_coding	Primitive & embryonic	3.17852	28.2531	5324
chr21	44350163	44443081	+	TRPM2	protein_coding	protein_coding	Primitive & embryonic	3.14673	37.8669	5331
chr1	153416524	153423225	+	S100A7A	protein_coding	protein_coding	Primitive & embryonic	3.8076	9.45392	5384
chr19	35224800	35228729	-	FAM187B	protein_coding	protein_coding	Primitive & embryonic	4.39137	7.15683	5416
chr4	1402932	1406331	-	NKX1-1	protein_coding	transcription_factor	Primitive & embryonic	3.76403	9.68547	5454
chr15	50241947	50266026	-	HDC	protein_coding	protein_coding	Primitive & embryonic	3.39373	13.8403	5472
chr3	127672940	127680917	+	ABTB1	protein_coding	protein_coding	Primitive & embryonic	3.57583	11.1191	5473
chr8	144721129	144755605	-	ZNF251	protein_coding	transcription_factor	Primitive & embryonic	3.31096	16.1007	5474
chrX	2828822	2882818	+	GYG2	protein_coding	protein_coding	Primitive & embryonic	3.28393	17.1098	5475
chr7	45157829	45186302	+	RAMP3	protein_coding	protein_coding	Primitive & embryonic	3.31848	15.8488	5482
chr12	113462034	113472072	-	LHX5	protein_coding	transcription_factor	Primitive & embryonic	3.6571	10.3947	5483
chr1	178479247	178496939	-	RP4-593C16.2	protein_coding	protein_coding	Primitive & embryonic	3.55291	11.363	5498
chr20	2692878	2760107	+	EBF4	protein_coding	transcription_factor	Primitive & embryonic	3.12176	28.2748	5520
chr6	107704104	107824317	-	SCML4	protein_coding	transcription_factor	Primitive & embryonic	3.08733	43.7347	5534
chr15	68191130	68229718	-	RP11-315D16.2	protein_coding	protein_coding	Primitive & embryonic	3.21307	18.8743	5555
chr9	133205280	133209250	-	OBP2B	protein_coding	protein_coding	Primitive & embryonic	4.25694	7.33895	5563
chr3	42708269	42773253	-	CCDC13	protein_coding	protein_coding	Primitive & embryonic	3.12522	24.7268	5575
chr2	70939318	70995336	-	AC007040.11	protein_coding	protein_coding	Primitive & embryonic	3.12176	25.2356	5581
chr10	68721144	68792375	+	CCAR1	protein_coding	protein_coding	Primitive & embryonic	3.26216	16.3386	5631
chr20	31870702	31944961	+	TTLL9	protein_coding	protein_coding	Primitive & embryonic	3.15515	21.1646	5639
chr3	126103569	126181186	-	ALDH1L1	protein_coding	protein_coding	Primitive & embryonic	3.08161	29.5768	5661
chr22	36758202	36776153	-	IFT27	protein_coding	protein_coding	Primitive & embryonic	3.35759	13.3078	5685
chr1	34865436	34929585	-	DLGAP3	protein_coding	protein_coding	Primitive & embryonic	3.08503	24.7567	5728
chr10	49734644	49762379	-	OGDHL	protein_coding	protein_coding	Primitive & embryonic	3.23347	15.8235	5742
chr12	49583208	49605618	-	FAM186B	protein_coding	protein_coding	Primitive & embryonic	3.45037	11.5547	5774
chr17	60149936	60159540	+	CA4	protein_coding	protein_coding	Primitive & embryonic	3.48587	11.0578	5782
chr10	79347478	79355337	+	PPIF	protein_coding	protein_coding	Primitive & embryonic	3.48587	11.0578	5784
chr12	11351823	11395566	-	PRB1	protein_coding	protein_coding	Primitive & embryonic	3.46747	11.3059	5785
chr3	46435645	46465163	-	LTF	protein_coding	transcription_factor	Primitive & embryonic	3.25076	15.0615	5794
chr11	72216601	72221950	+	FOLR2	protein_coding	protein_coding	Primitive & embryonic	4.68264	6.18368	5802
chr19	46518679	46601200	-	PPP5D1	protein_coding	protein_coding	Primitive & embryonic	3.09906	22.2075	5804
chr3	134603138	134651018	-	KY	protein_coding	protein_coding	Primitive & embryonic	3.10067	21.9525	5809
chr4	5014586	5019472	-	CYTL1	protein_coding	protein_coding	Primitive & embryonic	3.97315	7.95823	5838
chr20	33161768	33181412	+	BPIFA2	protein_coding	protein_coding	Primitive & embryonic	3.57583	10.073	5866
chr19	3777975	3801812	-	MATK	protein_coding	protein_coding	Primitive & embryonic	3.60355	9.82934	5877
chr10	49364181	49395451	-	DRGX	protein_coding	transcription_factor	Primitive & embryonic	3.17852	16.8413	5878
chr19	18593237	18606850	-	CRLF1	protein_coding	protein_coding	Primitive & embryonic	3.70469	9.10759	5903
chr17	35983656	36001621	-	CCL15-CCL14	protein_coding	protein_coding	Primitive & embryonic	3.74611	8.87103	5906
chr11	67631303	67639560	-	TBX10	protein_coding	transcription_factor	Primitive & embryonic	3.79255	8.63715	5913
chr10	96343222	96359365	-	OPALIN	protein_coding	protein_coding	Primitive & embryonic	3.79255	8.63715	5917
chr9	128702523	128720918	+	PKN3	protein_coding	protein_coding	Primitive & embryonic	3.31096	13.0329	5919
chr17	2689386	2712020	-	CLUH	protein_coding	protein_coding	Primitive & embryonic	3.31096	13.0329	5944
chr10	48446242	48652616	-	ARHGAP22	protein_coding	protein_coding	Primitive & embryonic	2.95888	71.8253	5999
chr1	31790424	31816051	-	SPOCD1	protein_coding	protein_coding	Primitive & embryonic	3.22526	14.293	6002
chr19	57682045	57753575	+	AC003006.7	protein_coding	protein_coding	Primitive & embryonic	3.09718	18.9058	6005
chr16	57542421	57577189	+	ADGRG5	protein_coding	protein_coding	Primitive & embryonic	3.23117	14.0383	6020
chr10	49609095	49665104	+	CHAT	protein_coding	protein_coding	Primitive & embryonic	2.99469	26.9238	6025
chr12	110719680	110742898	-	PPP1CC	protein_coding	protein_coding	Primitive & embryonic	3.36436	11.7696	6029
chr17	43483963	43526786	+	DHX8	protein_coding	protein_coding	Primitive & embryonic	3.1623	15.5712	6042
chr4	784957	826198	-	CPLX1	protein_coding	protein_coding	Primitive & embryonic	3.103	18.1391	6048
chr17	76142453	76240373	-	RNF157	protein_coding	protein_coding	Primitive & embryonic	2.97986	30.2705	6052
chr20	35968590	36030700	+	CNBD2	protein_coding	protein_coding	Primitive & embryonic	3.11171	17.1164	6068
chr12	55314343	55322364	+	OR6C1	protein_coding	protein_coding	Primitive & embryonic	4.46979	6.33445	6085
chr20	58459101	58514938	-	APCDD1L	protein_coding	protein_coding	Primitive & embryonic	3.01907	21.0209	6137
chr9	134905890	134917877	-	FCN1	protein_coding	protein_coding	Primitive & embryonic	3.4383	10.5133	6140
chr5	159916474	159972544	+	ADRA1B	protein_coding	protein_coding	Primitive & embryonic	3.04417	19.7154	6142
chr17	16933065	16972118	-	TNFRSF13B	protein_coding	protein_coding	Primitive & embryonic	3.05138	17.9241	6220
chr3	46581150	46617226	+	AC104304.4	protein_coding	protein_coding	Primitive & embryonic	3.30077	11.7484	6223
chr18	79902420	79951664	-	PQLC1	protein_coding	protein_coding	Primitive & embryonic	2.97986	21.3398	6229
chr7	128709061	128731611	+	FAM71F1	protein_coding	protein_coding	Primitive & embryonic	3.31096	11.4944	6234
chr3	42692663	42702827	-	HHATL	protein_coding	protein_coding	Primitive & embryonic	3.57583	9.0243	6244
chr16	66844379	66854149	+	CA7	protein_coding	protein_coding	Primitive & embryonic	3.57583	9.0243	6271
chr5	75025346	75030899	-	GCNT4	protein_coding	protein_coding	Primitive & embryonic	4.30424	6.51208	6273
chr4	41744082	41748970	-	PHOX2B	protein_coding	transcription_factor	Primitive & embryonic	4.30424	6.51208	6276
chr2	96021946	96035974	-	GPAT2	protein_coding	protein_coding	Primitive & embryonic	4.30424	6.51208	6279
chr2	24793145	24822376	+	CENPO	protein_coding	protein_coding	Primitive & embryonic	3.22818	12.2493	6313
chr1	48222687	48248644	+	SLC5A9	protein_coding	protein_coding	Primitive & embryonic	3.15937	13.2765	6330
chr17	28364268	28365244	-	SEBOX	protein_coding	transcription_factor	Primitive & embryonic	5.95972	4.65136	6331
chrX	69505241	69532508	+	FAM155B	protein_coding	protein_coding	Primitive & embryonic	3.35912	10.4802	6371
chr7	149872968	149880698	+	ATP6V0E2	protein_coding	protein_coding	Primitive & embryonic	3.35912	10.4802	6375
chr15	28841833	28848675	-	RP11-483E23.8	protein_coding	protein_coding	Primitive & embryonic	4.1718	6.70757	6400
chr10	123135962	123137741	+	HMX3	protein_coding	transcription_factor	Primitive & embryonic	4.1718	6.70757	6408
chr3	46712115	46717907	-	PRSS50	protein_coding	protein_coding	Primitive & embryonic	3.681	8.29499	6419
chr17	17303335	17347661	+	NT5M	protein_coding	protein_coding	Primitive & embryonic	3.1123	13.8019	6424
chrX	70040542	70049938	-	AWAT2	protein_coding	protein_coding	Primitive & embryonic	3.72483	8.05575	6426
chr1	235109336	235128936	-	TOMM20	protein_coding	protein_coding	Primitive & embryonic	3.37343	10.2273	6433
chr21	46098097	46132849	+	COL6A2	protein_coding	protein_coding	Primitive & embryonic	3.03307	15.8998	6437
chr2	72129238	72148038	-	CYP26B1	protein_coding	protein_coding	Primitive & embryonic	3.11531	13.5452	6452
chr20	33235995	33243311	+	BPIFA1	protein_coding	protein_coding	Primitive & embryonic	3.89674	7.35664	6480
chr5	135534282	135535949	-	NEUROG1	protein_coding	transcription_factor	Primitive & embryonic	3.97315	7.13269	6482
chr20	21511010	21514026	-	NKX2-2	protein_coding	transcription_factor	Primitive & embryonic	3.77449	7.81916	6485
chr19	57230802	57235547	+	AURKC	protein_coding	protein_coding	Primitive & embryonic	3.77449	7.81916	6489
chr17	58301231	58328760	-	BZRAP1	protein_coding	protein_coding	Primitive & embryonic	3.07202	14.3346	6492
chr21	45981737	46005050	+	COL6A1	protein_coding	protein_coding	Primitive & embryonic	3.11846	13.2885	6493
chr2	3497361	3519736	-	ADI1	protein_coding	protein_coding	Primitive & embryonic	3.17852	12.2511	6502
chr12	112575097	112896914	+	RPH3A	protein_coding	protein_coding	Primitive & embryonic	2.78427	55.5141	6543
chr12	112938352	112973249	+	OAS3	protein_coding	protein_coding	Primitive & embryonic	3.18396	11.9947	6555
chr10	68956128	68985073	+	DDX21	protein_coding	protein_coding	Primitive & embryonic	3.26823	10.9722	6557
chr14	99684314	99727301	+	CYP46A1	protein_coding	protein_coding	Primitive & embryonic	2.97986	16.7324	6586
chr5	181040225	181061523	+	BTNL9	protein_coding	protein_coding	Primitive & embryonic	3.18971	11.7382	6592
chr9	93576407	93679587	+	PHF2	protein_coding	protein_coding	Primitive & embryonic	2.79126	34.52	6596
chr10	70771239	70785401	-	TBATA	protein_coding	protein_coding	Primitive & embryonic	3.44339	9.21891	6599
chr1	47183971	47191044	-	PDZK1IP1	protein_coding	protein_coding	Primitive & embryonic	3.44339	9.21891	6600
chr2	70900590	70933446	+	VAX2	protein_coding	transcription_factor	Primitive & embryonic	3.08031	13.3069	6615
chr7	159028175	159144957	-	VIPR2	protein_coding	protein_coding	Primitive & embryonic	2.77999	35.3947	6616
chr17	56978105	57006763	+	SCPEP1	protein_coding	protein_coding	Primitive & embryonic	3.08031	13.3069	6617
chr17	11598431	11969748	+	DNAH9	protein_coding	protein_coding	Primitive & embryonic	2.75571	47.206	6629
chr7	44144275	44189423	-	GCK	protein_coding	protein_coding	Primitive & embryonic	2.89932	18.432	6630
chr4	186533655	186555567	-	MTNR1A	protein_coding	protein_coding	Primitive & embryonic	3.46495	8.96802	6632
chr21	37006563	37019659	+	RIPPLY3	protein_coding	protein_coding	Primitive & embryonic	3.46495	8.96802	6636
chr14	21030226	21032168	+	TPPP2	protein_coding	protein_coding	Primitive & embryonic	4.87614	5.37873	6652
chr17	30970201	30999911	+	RNF135	protein_coding	protein_coding	Primitive & embryonic	3.20224	11.2252	6655
chr2	236324151	236507542	-	IQCA1	protein_coding	protein_coding	Primitive & embryonic	2.77547	29.9138	6671
chr3	8750408	8769617	-	OXTR	protein_coding	protein_coding	Primitive & embryonic	3.1367	12.0038	6672
chr4	2418974	2462942	+	CFAP99	protein_coding	protein_coding	Primitive & embryonic	3.08503	12.7925	6678
chr12	118981495	119163051	+	SRRM4	protein_coding	protein_coding	Primitive & embryonic	2.7812	27.7728	6690
chr22	50600685	50611551	+	MAPK8IP2	protein_coding	protein_coding	Primitive & embryonic	3.48862	8.71779	6695
chr21	44246339	44262216	-	DNMT3L	protein_coding	protein_coding	Primitive & embryonic	3.48862	8.71779	6699
chr2	70447280	70554015	-	TGFA	protein_coding	protein_coding	Primitive & embryonic	2.77196	27.8327	6737
chr9	130664594	130682981	+	PRDM12	protein_coding	transcription_factor	Primitive & embryonic	3.31096	9.95159	6743
chr8	22042398	22048806	+	FGF17	protein_coding	protein_coding	Primitive & embryonic	3.51471	8.46833	6796
chr17	28319095	28328685	+	TMEM97	protein_coding	protein_coding	Primitive & embryonic	3.51471	8.46833	6798
chr2	238100157	238133287	+	ESPNL	protein_coding	protein_coding	Primitive & embryonic	2.97986	14.4224	6804
chr3	53812335	53846390	-	CHDH	protein_coding	protein_coding	Primitive & embryonic	3.04608	13.0736	6805
chr20	32109506	32167258	+	TM9SF4	protein_coding	protein_coding	Primitive & embryonic	2.87711	17.7126	6813
chr2	70258137	70281191	+	PCYOX1	protein_coding	protein_coding	Primitive & embryonic	3.32369	9.69673	6815
chr17	58218548	58268226	+	LPO	protein_coding	protein_coding	Primitive & embryonic	2.97986	14.4224	6816
chr15	43232595	43266857	-	TGM5	protein_coding	protein_coding	Primitive & embryonic	3.14541	11.4895	6821
chr5	140794965	141012344	+	PCDHA2	protein_coding	protein_coding	Primitive & embryonic	2.81613	20.7786	6832
chr2	70935868	70965431	+	ATP6V1B1	protein_coding	protein_coding	Primitive & embryonic	3.04758	12.8162	6854
chr5	140786291	141012347	+	PCDHA1	protein_coding	protein_coding	Primitive & embryonic	2.80457	21.0892	6861
chr13	111320668	111344247	+	TEX29	protein_coding	protein_coding	Primitive & embryonic	3.09302	12.0203	6873
chr10	123713276	123891984	-	CPXM2	protein_coding	protein_coding	Primitive & embryonic	2.7005	38.0479	6895
chr17	28759398	28854990	-	C17orf63	protein_coding	protein_coding	Primitive & embryonic	2.78322	21.7135	6914
chr9	135521438	135526532	+	LCN1	protein_coding	protein_coding	Primitive & embryonic	3.54362	8.21981	6929
chr4	185018841	185020804	+	HELT	protein_coding	transcription_factor	Primitive & embryonic	3.54362	8.21981	6933
chr2	232878686	233013272	-	NGEF	protein_coding	protein_coding	Primitive & embryonic	2.71662	28.7819	6959
chr5	135579202	135889770	+	SLC25A48	protein_coding	protein_coding	Primitive & embryonic	2.66926	58.2142	6969
chr17	73232622	73248947	+	C17orf80	protein_coding	protein_coding	Primitive & embryonic	3.57583	7.97239	6980
chr2	230909866	230961066	-	GPR55	protein_coding	protein_coding	Primitive & embryonic	2.8695	16.4348	6986
chr12	48337180	48350771	-	ZNF641	protein_coding	transcription_factor	Primitive & embryonic	3.57583	7.97239	6995
chr7	149431363	149461123	-	ZNF777	protein_coding	transcription_factor	Primitive & embryonic	3.05081	12.3011	6998
chr6	160121789	160158718	+	SLC22A1	protein_coding	protein_coding	Primitive & embryonic	3.05081	12.3011	6999
chr2	72916260	72934328	+	EMX1	protein_coding	transcription_factor	Primitive & embryonic	3.05081	12.3011	7001
chr14	74405893	74426102	-	SYNDIG1L	protein_coding	protein_coding	Primitive & embryonic	3.24125	9.94227	7020
chr6	39048798	39087743	+	GLP1R	protein_coding	protein_coding	Primitive & embryonic	2.97986	13.1367	7025
chr14	76762189	76783015	+	VASH1	protein_coding	protein_coding	Primitive & embryonic	3.16046	10.7174	7032
chr2	118842171	118847678	-	EN1	protein_coding	transcription_factor	Primitive & embryonic	3.36854	8.93325	7036
chr14	34561094	34630109	-	SNX6	protein_coding	protein_coding	Primitive & embryonic	2.8503	16.486	7037
chr10	101130505	101137789	+	TLX1	protein_coding	transcription_factor	Primitive & embryonic	3.61195	7.72633	7048
chr10	70432315	70441667	-	NODAL	protein_coding	protein_coding	Primitive & embryonic	3.61195	7.72633	7050
chr7	142908101	142933808	-	TRPV5	protein_coding	protein_coding	Primitive & embryonic	3.10232	11.2473	7057
chr1	25831913	25859458	-	AUNIP	protein_coding	protein_coding	Primitive & embryonic	3.25076	9.68565	7129
chr20	58981208	58995133	+	NELFCD	protein_coding	protein_coding	Primitive & embryonic	3.38621	8.67926	7158
chr17	35243036	35273655	+	SLFN5	protein_coding	protein_coding	Primitive & embryonic	3.05627	11.5277	7237
chr3	42856005	42875898	-	CYP8B1	protein_coding	protein_coding	Primitive & embryonic	3.17211	10.2022	7239
chr11	73218299	73236352	+	P2RY2	protein_coding	protein_coding	Primitive & embryonic	3.17211	10.2022	7240
chr16	74621394	74666881	-	RFWD3	protein_coding	protein_coding	Primitive & embryonic	2.97986	12.6217	7247
chr17	82943791	83051810	-	B3GNTL1	protein_coding	protein_coding	Primitive & embryonic	2.67241	24.5874	7256
chr14	23346314	23352912	-	SLC22A17	protein_coding	protein_coding	Primitive & embryonic	3.69914	7.23956	7276
chr6	166157656	166168700	-	T	protein_coding	transcription_factor	Primitive & embryonic	3.40556	8.42561	7285
chr17	15732247	15749192	+	TBC1D26	protein_coding	protein_coding	Primitive & embryonic	3.40556	8.42561	7294
chr19	50516892	50568045	-	LRRC4B	protein_coding	protein_coding	Primitive & embryonic	2.85673	14.6445	7300
chr5	140801198	141012344	+	PCDHA3	protein_coding	protein_coding	Primitive & embryonic	2.74283	18.7375	7322
chr22	22871507	22872035	+	IGLV4-3	protein_coding	IG_V_gene	Primitive & embryonic	4.37046	5.68187	7348
chr16	20031485	20073917	-	GPR139	protein_coding	protein_coding	Primitive & embryonic	3.11329	10.4733	7353
chr16	70252295	70289543	-	AARS	protein_coding	protein_coding	Primitive & embryonic	2.97986	12.1064	7370
chr9	113876282	114056591	+	ZNF618	protein_coding	transcription_factor	Primitive & embryonic	2.5906	38.9206	7371
chr8	11486894	11564598	+	BLK	protein_coding	protein_coding	Primitive & embryonic	2.67636	21.2967	7376
chr6	27247701	27256453	+	PRSS16	protein_coding	protein_coding	Primitive & embryonic	3.81422	6.76319	7380
chr2	232406843	232410714	+	ALPPL2	protein_coding	protein_coding	Primitive & embryonic	3.81422	6.76319	7383
chr1	6244192	6245578	+	HES3	protein_coding	transcription_factor	Primitive & embryonic	3.81422	6.76319	7388
chr1	33513999	34165842	-	CSMD2	protein_coding	protein_coding	Primitive & embryonic	2.5653	89.6255	7391
chr22	19036282	19122454	-	DGCR2	protein_coding	protein_coding	Primitive & embryonic	2.67352	21.0461	7393
chr22	19179473	19291714	-	CLTCL1	protein_coding	protein_coding	Primitive & embryonic	2.66342	21.9413	7401
chr12	125326616	125662371	+	TMEM132B	protein_coding	protein_coding	Primitive & embryonic	2.58658	34.5021	7409
chr8	23287908	23296279	+	R3HCC1	protein_coding	protein_coding	Primitive & embryonic	3.28393	8.9159	7412
chr22	22484421	22509154	-	ZNF280B	protein_coding	transcription_factor	Primitive & embryonic	3.28393	8.9159	7414
chr12	57762339	57767251	-	CYP27B1	protein_coding	protein_coding	Primitive & embryonic	3.88677	6.53083	7416
chr14	94304249	94323394	-	SERPINA6	protein_coding	protein_coding	Primitive & embryonic	3.28393	8.9159	7417
chr11	72189558	72196323	+	FOLR1	protein_coding	protein_coding	Primitive & embryonic	3.88677	6.53083	7419
chr10	96304396	96338564	+	DNTT	protein_coding	protein_coding	Primitive & embryonic	3.06263	10.7532	7437
chr20	24962925	24992979	-	APMAP	protein_coding	protein_coding	Primitive & embryonic	2.83087	14.1866	7444
chr12	8221263	8227618	-	FAM90A1	protein_coding	protein_coding	Primitive & embryonic	4.20686	5.8757	7452
chr2	237858893	237912010	+	RAMP1	protein_coding	protein_coding	Primitive & embryonic	2.71847	17.7929	7454
chr8	10723768	10730512	-	SOX7	protein_coding	transcription_factor	Primitive & embryonic	3.45037	7.91962	7486
chr10	99532933	99536524	+	NKX2-3	protein_coding	transcription_factor	Primitive & embryonic	4.0777	6.08464	7492
chr10	43194536	43266919	-	RASGEF1A	protein_coding	protein_coding	Primitive & embryonic	2.61867	24.2834	7500
chr5	140807188	141012344	+	PCDHA4	protein_coding	protein_coding	Primitive & embryonic	2.71538	17.5405	7507
chr1	227563543	227677443	+	ZNF678	protein_coding	transcription_factor	Primitive & embryonic	2.7812	15.1263	7512
chr7	135231979	135258492	+	STRA8	protein_coding	protein_coding	Primitive & embryonic	2.97986	11.3326	7536
chr17	61452418	61485110	+	TBX4	protein_coding	transcription_factor	Primitive & embryonic	2.79362	14.5568	7546
chr2	74549026	74557536	+	DOK1	protein_coding	protein_coding	Primitive & embryonic	3.29687	8.6594	7559
chr12	129071726	129903666	-	TMEM132D	protein_coding	protein_coding	Primitive & embryonic	2.52541	78.1502	7574
chr4	6026199	6200555	-	JAKMIP1	protein_coding	protein_coding	Primitive & embryonic	2.58668	25.4946	7577
chr17	46274784	46361764	-	ARL17B	protein_coding	protein_coding	Primitive & embryonic	3.20059	9.17095	7579
chr9	36833275	37034185	-	PAX5	protein_coding	transcription_factor	Primitive & embryonic	2.54299	37.9261	7584
chr11	8019244	8101780	+	TUB	protein_coding	protein_coding	Primitive & embryonic	2.6233	21.7398	7586
chr10	79937740	79949103	-	SFTPD	protein_coding	protein_coding	Primitive & embryonic	3.12641	9.69824	7598
chr21	44497892	44711580	-	TSPEAR	protein_coding	protein_coding	Primitive & embryonic	2.53744	37.7644	7600
chr12	1791957	1918836	-	CACNA2D4	protein_coding	protein_coding	Primitive & embryonic	2.55177	29.9927	7628
chr18	80034346	80097088	+	RP11-795F19.5	protein_coding	protein_coding	Primitive & embryonic	3.0675	10.2362	7630
chr17	5772926	6080792	+	RP11-960B9.3	protein_coding	protein_coding	Primitive & embryonic	2.5134	43.337	7652
chr15	89471407	89496613	-	RHCG	protein_coding	protein_coding	Primitive & embryonic	3.02068	10.5232	7661
chr16	66427371	66493529	+	BEAN1	protein_coding	protein_coding	Primitive & embryonic	2.63269	19.4427	7676
chr3	38346779	38414976	+	XYLB	protein_coding	protein_coding	Primitive & embryonic	2.863	12.5427	7680
chr11	63506084	63516767	+	LGALS12	protein_coding	protein_coding	Primitive & embryonic	3.31096	8.40298	7696
chr10	49014245	49115509	-	VSTM4	protein_coding	protein_coding	Primitive & embryonic	2.60738	20.4967	7729
chr10	48684876	48982956	+	WDFY4	protein_coding	protein_coding	Primitive & embryonic	2.50161	44.5775	7734
chr3	141051402	141148611	+	SPSB4	protein_coding	protein_coding	Primitive & embryonic	2.58583	21.5557	7774
chr15	100919215	101070112	+	LRRK1	protein_coding	protein_coding	Primitive & embryonic	2.51258	31.319	7806
chr12	130953907	131141247	+	ADGRD1	protein_coding	protein_coding	Primitive & embryonic	2.49845	38.4518	7814
chr1	29147743	29181987	-	SRSF4	protein_coding	protein_coding	Primitive & embryonic	2.94396	11.114	7840
chr17	63550461	63594266	+	DCAF7	protein_coding	protein_coding	Primitive & embryonic	2.91214	11.4159	7852
chr14	94081282	94102714	+	IFI27L1	protein_coding	protein_coding	Primitive & embryonic	3.32636	8.14665	7859
chr3	47413713	47476113	-	SCAP	protein_coding	protein_coding	Primitive & embryonic	2.68772	15.5233	7860
chr17	45435900	45490744	-	PLEKHM1	protein_coding	protein_coding	Primitive & embryonic	2.70896	14.879	7864
chrX	129645259	129654937	-	APLN	protein_coding	protein_coding	Primitive & embryonic	3.21825	8.65479	7890
chr22	43879679	43892013	-	PNPLA5	protein_coding	protein_coding	Primitive & embryonic	3.21825	8.65479	7895
chr14	22455249	22455296	+	TRDJ4	protein_coding	TR_J_gene	Primitive & embryonic	5.21476	4.59245	7908
chr14	69259964	69357033	+	GALNT16	protein_coding	protein_coding	Primitive & embryonic	2.561	21.5511	7915
chr12	3615328	3753102	-	EFCAB4B	protein_coding	protein_coding	Primitive & embryonic	2.52531	24.3477	7928
chrX	41447434	41475710	+	NYX	protein_coding	protein_coding	Primitive & embryonic	2.97986	10.2991	7944
chrX	2752052	2816500	+	XG	protein_coding	protein_coding	Primitive & embryonic	2.75822	13.3454	7953
chr17	60422509	60431421	+	C17orf64	protein_coding	protein_coding	Primitive & embryonic	3.53858	7.16561	7954
chr12	49346917	49353684	+	DNAJC22	protein_coding	protein_coding	Primitive & embryonic	3.53858	7.16561	7956
chr11	62123973	62152981	+	INCENP	protein_coding	protein_coding	Primitive & embryonic	2.81119	12.3966	7962
chr5	180100791	180209153	-	RASGEF1C	protein_coding	protein_coding	Primitive & embryonic	2.55066	20.8124	7971
chr1	12746215	12763699	+	C1orf158	protein_coding	protein_coding	Primitive & embryonic	3.34326	7.89046	7975
chr19	30372412	30558059	+	ZNF536	protein_coding	transcription_factor	Primitive & embryonic	2.48754	27.0847	7977
chr17	14301083	14349404	+	HS3ST3B1	protein_coding	protein_coding	Primitive & embryonic	2.68607	14.4441	7992
chr15	101303928	101489839	-	PCSK6	protein_coding	protein_coding	Primitive & embryonic	2.45322	33.3786	7994
chr5	304176	438291	+	AHRR	protein_coding	transcription_factor	Primitive & embryonic	2.46502	29.0875	8005
chr15	42139034	42156636	-	PLA2G4F	protein_coding	protein_coding	Primitive & embryonic	2.94214	10.5977	8022
chr2	74198562	74217565	+	MTHFD2	protein_coding	protein_coding	Primitive & embryonic	3.22818	8.39659	8025
chr17	3513190	3557805	-	TRPV3	protein_coding	protein_coding	Primitive & embryonic	2.85306	11.5157	8027
chr5	140827978	141012344	+	PCDHA6	protein_coding	protein_coding	Primitive & embryonic	2.66201	14.8406	8041
chr15	101270817	101277450	-	VIMP	protein_coding	protein_coding	Primitive & embryonic	3.57583	6.91629	8049
chr11	117820163	117876667	-	FXYD6-FXYD2	protein_coding	protein_coding	Primitive & embryonic	2.61814	16.2198	8053
chr12	5562651	5946232	-	ANO2	protein_coding	protein_coding	Primitive & embryonic	2.40855	50.5455	8058
chr17	33013087	34157294	-	ASIC2	protein_coding	protein_coding	Primitive & embryonic	2.40062	125.898	8060
chr2	1631887	1744506	-	PXDN	protein_coding	protein_coding	Primitive & embryonic	2.46979	25.6318	8062
chr21	33025845	33029196	+	OLIG2	protein_coding	transcription_factor	Primitive & embryonic	3.36189	7.63445	8080
chr11	36272292	36289429	-	COMMD9	protein_coding	protein_coding	Primitive & embryonic	3.36189	7.63445	8081
chr21	44768580	44802019	-	UBE2G2	protein_coding	protein_coding	Primitive & embryonic	2.87711	10.9492	8082
chr17	42287547	42311943	+	STAT5A	protein_coding	transcription_factor	Primitive & embryonic	2.97986	10.0404	8087
chr5	140841322	141012344	+	PCDHA8	protein_coding	protein_coding	Primitive & embryonic	2.66729	14.2644	8095
chr2	20666664	20679245	+	GDF7	protein_coding	protein_coding	Primitive & embryonic	3.0257	9.48753	8104
chr19	33621955	33773508	+	CHST8	protein_coding	protein_coding	Primitive & embryonic	2.48497	22.3267	8107
chr2	240126563	240136347	-	MYEOV2	protein_coding	protein_coding	Primitive & embryonic	3.14853	8.6628	8109
chr17	9645537	9729691	+	USP43	protein_coding	protein_coding	Primitive & embryonic	2.64438	14.664	8121
chr5	140834384	141012344	+	PCDHA7	protein_coding	protein_coding	Primitive & embryonic	2.6533	14.3382	8128
chr1	110593580	110631474	-	KCNA2	protein_coding	protein_coding	Primitive & embryonic	2.67311	13.688	8163
chr2	3703592	3847404	+	DCDC2C	protein_coding	protein_coding	Primitive & embryonic	2.50308	20.2561	8167
chr2	42767089	42792592	-	HAAO	protein_coding	protein_coding	Primitive & embryonic	2.97986	9.78147	8183
chr1	162373203	162376870	-	SPATA46	protein_coding	protein_coding	Primitive & embryonic	3.6184	6.6684	8185
chr1	156072013	156081998	-	MEX3A	protein_coding	protein_coding	Primitive & embryonic	3.6184	6.6684	8189
chr17	7884806	7912760	+	CHD3	protein_coding	protein_coding	Primitive & embryonic	2.84742	11.0017	8191
chr12	116910965	117031148	+	FBXW8	protein_coding	protein_coding	Primitive & embryonic	2.49696	20.3429	8194
chr7	71132169	71713599	+	WBSCR17	protein_coding	protein_coding	Primitive & embryonic	2.37027	57.8261	8198
chr7	157539056	158587788	-	PTPRN2	protein_coding	protein_coding	Primitive & embryonic	2.35561	126.82	8220
chr14	99397746	99480879	-	SETD3	protein_coding	protein_coding	Primitive & embryonic	2.57278	16.2892	8226
chr10	86935540	86957863	-	MMRN2	protein_coding	protein_coding	Primitive & embryonic	2.97986	9.78147	8234
chr8	737596	1701406	+	DLGAP2	protein_coding	protein_coding	Primitive & embryonic	2.34992	96.1855	8244
chr4	112636964	112657586	+	LARP7	protein_coding	protein_coding	Primitive & embryonic	3.38254	7.37866	8250
chr1	151800264	151806154	-	LINGO4	protein_coding	protein_coding	Primitive & embryonic	3.38254	7.37866	8255
chr11	117900643	117929381	-	TMPRSS13	protein_coding	protein_coding	Primitive & embryonic	2.77735	11.6899	8260
chr2	21001429	21044073	-	APOB	protein_coding	protein_coding	Primitive & embryonic	2.69149	12.7872	8271
chr7	30964023	30979528	+	GHRHR	protein_coding	protein_coding	Primitive & embryonic	3.15515	8.40354	8274
chr1	167052836	167090631	-	GPA33	protein_coding	protein_coding	Primitive & embryonic	2.87215	10.434	8298
chr8	22620418	22669120	-	BIN3	protein_coding	protein_coding	Primitive & embryonic	2.56368	15.7942	8304
chr17	41346092	41350812	-	KRT33A	protein_coding	protein_coding	Primitive & embryonic	3.66752	6.42235	8314
chr10	124445239	124450184	-	NKX1-2	protein_coding	transcription_factor	Primitive & embryonic	3.66752	6.42235	8324
chr1	35869808	35920958	+	AGO1	protein_coding	protein_coding	Primitive & embryonic	2.79362	11.117	8339
chr11	9280671	9314780	-	TMEM41B	protein_coding	protein_coding	Primitive & embryonic	2.97986	9.52241	8346
chr17	46923133	47047154	+	RP11-156P1.2	protein_coding	protein_coding	Primitive & embryonic	2.54072	16.2906	8348
chr11	44066268	44084214	+	ACCS	protein_coding	protein_coding	Primitive & embryonic	3.02871	8.96866	8407
chr5	6448623	6494909	+	UBE2QL1	protein_coding	protein_coding	Primitive & embryonic	2.65895	12.9326	8416
chr15	68296533	68432162	-	ITGA11	protein_coding	protein_coding	Primitive & embryonic	2.36359	27.5047	8421
chr19	12525720	12580975	-	CTD-2192J16.20	protein_coding	protein_coding	Primitive & embryonic	2.84126	10.4875	8422
chr19	58396090	58397079	+	RNF225	protein_coding	protein_coding	Primitive & embryonic	3.72483	6.17868	8463
chr14	104085679	104115581	+	ASPG	protein_coding	protein_coding	Primitive & embryonic	2.65394	12.681	8484
chr1	24415803	24472976	+	NIPAL3	protein_coding	protein_coding	Primitive & embryonic	2.65394	12.681	8486
chr11	134276741	134319563	+	GLB1L3	protein_coding	protein_coding	Primitive & embryonic	2.97986	9.26316	8493
chr4	186104419	186172140	+	FAM149A	protein_coding	protein_coding	Primitive & embryonic	2.62929	13.0839	8501
chr17	15699741	15744778	+	AC005324.8	protein_coding	protein_coding	Primitive & embryonic	3.26366	7.62153	8502
chr10	117128521	117138301	-	VAX1	protein_coding	transcription_factor	Primitive & embryonic	3.26366	7.62153	8513
chr17	6069106	6124427	+	WSCD1	protein_coding	protein_coding	Primitive & embryonic	2.69483	11.9573	8516
chr5	140847463	141012344	+	PCDHA9	protein_coding	protein_coding	Primitive & embryonic	2.61542	13.1616	8563
chr5	140821776	141012344	+	PCDHA5	protein_coding	protein_coding	Primitive & embryonic	2.57614	13.9798	8566
chr6	167325086	167341887	+	TTLL2	protein_coding	protein_coding	Primitive & embryonic	3.09023	8.42158	8568
chr22	16961936	17008222	-	GAB4	protein_coding	protein_coding	Primitive & embryonic	2.97986	9.00373	8598
chr17	48997412	49055650	+	IGF2BP1	protein_coding	protein_coding	Primitive & embryonic	2.57086	13.7316	8617
chr9	97853254	97856715	+	FOXE1	protein_coding	transcription_factor	Primitive & embryonic	3.43135	6.86808	8637
chr17	51165435	51171744	+	NME2	protein_coding	transcription_factor	Primitive & embryonic	3.43135	6.86808	8641
chr12	57619910	57626131	+	SLC26A10	protein_coding	protein_coding	Primitive & embryonic	3.43135	6.86808	8642
chr1	32894595	32901389	-	TMEM54	protein_coding	protein_coding	Primitive & embryonic	3.43135	6.86808	8645
chr17	2755705	3034207	+	RAP1GAP2	protein_coding	protein_coding	Primitive & embryonic	2.28288	35.0061	8660
chr2	30722771	30807446	-	CAPN13	protein_coding	protein_coding	Primitive & embryonic	2.48834	15.6553	8663
chr19	36182294	36246257	-	ZNF565	protein_coding	transcription_factor	Primitive & embryonic	2.76029	10.6681	8694
chr9	136006537	136095285	-	NACC2	protein_coding	transcription_factor	Primitive & embryonic	2.3757	20.0682	8708
chr5	140856049	141012344	+	PCDHA10	protein_coding	protein_coding	Primitive & embryonic	2.60462	12.6617	8726
chr10	85599555	86366478	-	GRID1	protein_coding	protein_coding	Primitive & embryonic	2.2349	74.751	8727
chr11	278365	285359	+	NLRP6	protein_coding	protein_coding	Primitive & embryonic	3.27785	7.36306	8737
chr1	27005020	27012836	-	FAM46B	protein_coding	protein_coding	Primitive & embryonic	3.27785	7.36306	8744
chr10	46286998	46330129	+	ANTXRL	protein_coding	protein_coding	Primitive & embryonic	2.57166	13.1531	8748
chr15	92617443	92655958	-	FAM174B	protein_coding	protein_coding	Primitive & embryonic	2.59118	12.7417	8749
chr3	185643739	185825056	-	IGF2BP2	protein_coding	protein_coding	Primitive & embryonic	2.31946	23.467	8762
chr20	59577509	59847711	+	PHACTR3	protein_coding	protein_coding	Primitive & embryonic	2.24781	38.8941	8771
chr9	113313222	113340282	-	WDR31	protein_coding	protein_coding	Primitive & embryonic	2.93539	9.04521	8778
chr10	96364606	96513911	-	TLL2	protein_coding	protein_coding	Primitive & embryonic	2.34001	21.3618	8780
chr15	82536788	82571741	-	RP11-152F13.10	protein_coding	protein_coding	Primitive & embryonic	2.73661	10.734	8802
chr6	158536436	158635428	+	TMEM181	protein_coding	protein_coding	Primitive & embryonic	2.4331	16.3771	8835
chr11	69771016	69775403	-	FGF4	protein_coding	protein_coding	Primitive & embryonic	3.87382	5.70178	8840
chr8	614746	731197	-	ERICH1	protein_coding	protein_coding	Primitive & embryonic	2.33531	20.796	8873
chr20	23985053	23988779	-	GGTLC1	protein_coding	protein_coding	Primitive & embryonic	4.46979	4.84749	8876
chr19	33132092	33175795	+	WDR88	protein_coding	protein_coding	Primitive & embryonic	2.83087	9.71557	8888
chr10	120456954	120589855	+	PLPP4	protein_coding	protein_coding	Primitive & embryonic	2.38389	18.217	8889
chr20	33358839	33401561	-	CDK5RAP1	protein_coding	protein_coding	Primitive & embryonic	2.86067	9.40241	8908
chr12	6789472	6820808	+	CD4	protein_coding	protein_coding	Primitive & embryonic	2.77669	10.0927	8912
chr7	2906141	3043945	-	CARD11	protein_coding	protein_coding	Primitive & embryonic	2.32802	20.6597	8913
chr17	67377281	67697261	+	PITPNC1	protein_coding	protein_coding	Primitive & embryonic	2.22671	34.8167	8916
chr8	23135588	23164030	-	TNFRSF10D	protein_coding	protein_coding	Primitive & embryonic	2.89472	9.09226	8925
chr4	499221	539529	+	PIGG	protein_coding	protein_coding	Primitive & embryonic	2.89472	9.09226	8926
chr10	1177318	1737476	-	ADARB2	protein_coding	protein_coding	Primitive & embryonic	2.19484	57.3469	8928
chr12	122527248	122626396	+	KNTC1	protein_coding	protein_coding	Primitive & embryonic	2.63221	11.6754	8929
chr14	94110733	94116698	+	IFI27	protein_coding	protein_coding	Primitive & embryonic	3.29353	7.10455	8969
chr2	3594832	3644644	+	COLEC11	protein_coding	protein_coding	Primitive & embryonic	2.54829	12.7405	8970
chr9	114666434	114682066	-	RP11-402G3.3	protein_coding	protein_coding	Primitive & embryonic	3.03404	8.18875	8991
chr1	109466628	109482137	+	SYPL2	protein_coding	protein_coding	Primitive & embryonic	3.03404	8.18875	8992
chr17	78423697	78577394	-	DNAH17	protein_coding	protein_coding	Primitive & embryonic	2.33756	18.6108	8996
chr13	51082119	51111209	-	RP11-547C18.3	protein_coding	protein_coding	Primitive & embryonic	2.97986	8.48426	9010
chr2	127535802	127637728	+	MYO7B	protein_coding	protein_coding	Primitive & embryonic	2.31989	19.1002	9011
chr12	7789396	7799141	+	NANOG	protein_coding	transcription_factor	Primitive & embryonic	3.97315	5.47121	9031
chr11	66563463	66568596	-	CTSF	protein_coding	protein_coding	Primitive & embryonic	3.97315	5.47121	9034
chr12	5948874	6124675	-	VWF	protein_coding	protein_coding	Primitive & embryonic	2.26005	22.4846	9035
chr5	151504094	151568944	-	FAT2	protein_coding	protein_coding	Primitive & embryonic	2.57352	11.9947	9051
chr11	8224314	8268716	-	LMO1	protein_coding	protein_coding	Primitive & embryonic	2.57352	11.9947	9055
chr2	42762481	42764261	-	OXER1	protein_coding	protein_coding	Primitive & embryonic	4.09731	5.24884	9077
chr7	149715011	149734571	+	KRBA1	protein_coding	protein_coding	Primitive & embryonic	2.79592	9.51752	9079
chr17	34285668	34288334	+	CCL11	protein_coding	protein_coding	Primitive & embryonic	4.09731	5.24884	9082
chr17	44759031	44781846	+	ADAM11	protein_coding	protein_coding	Primitive & embryonic	2.79592	9.51752	9083
chr12	57549998	57586632	+	KIF5A	protein_coding	protein_coding	Primitive & embryonic	2.89222	8.83339	9086
chr17	28364288	28368012	-	CTB-96E2.2	protein_coding	protein_coding	Primitive & embryonic	4.09731	5.24884	9090
chr22	20314276	20320080	-	DGCR6L	protein_coding	protein_coding	Primitive & embryonic	3.49363	6.35954	9109
chr16	57462387	57472010	+	POLR2C	protein_coding	protein_coding	Primitive & embryonic	3.49363	6.35954	9119
chr16	2817180	2821719	+	PRSS21	protein_coding	protein_coding	Primitive & embryonic	3.49363	6.35954	9122
chr17	68536871	68601389	-	FAM20A	protein_coding	protein_coding	Primitive & embryonic	2.48626	13.2603	9133
chr1	205568977	205602918	+	MFSD4A	protein_coding	protein_coding	Primitive & embryonic	2.62022	11.1734	9156
chr10	48155673	48274567	-	FRMPD2	protein_coding	protein_coding	Primitive & embryonic	2.40738	14.8431	9168
chr8	142657460	142669994	-	JRK	protein_coding	transcription_factor	Primitive & embryonic	2.82303	9.20049	9199
chr22	20394115	20408461	+	ZNF74	protein_coding	transcription_factor	Primitive & embryonic	3.10402	7.64077	9217
chr14	90256495	90275429	+	PSMC1	protein_coding	protein_coding	Primitive & embryonic	3.10402	7.64077	9220
chr22	39040604	39053910	+	APOBEC3F	protein_coding	protein_coding	Primitive & embryonic	3.31096	6.84601	9261
chr11	10573091	10693988	-	MRVI1	protein_coding	protein_coding	Primitive & embryonic	2.27214	19.1686	9280
chr12	52585589	52601538	-	KRT72	protein_coding	protein_coding	Primitive & embryonic	2.97986	8.22418	9319
chr5	116443616	116574934	-	SEMA6A	protein_coding	protein_coding	Primitive & embryonic	2.26507	19.0397	9323
chr18	670324	712662	-	ENOSF1	protein_coding	protein_coding	Primitive & embryonic	2.59783	11.0023	9334
chr1	162367312	162383531	+	RP11-565P22.6	protein_coding	protein_coding	Primitive & embryonic	2.88956	8.57434	9335
chr12	123289109	123364843	-	SBNO1	protein_coding	protein_coding	Primitive & embryonic	2.56801	11.1658	9406
chr8	134477792	134713038	-	ZFAT	protein_coding	transcription_factor	Primitive & embryonic	2.13068	27.4707	9411
chr9	135623656	135639540	-	GLT6D1	protein_coding	protein_coding	Primitive & embryonic	3.1979	7.10439	9413
chr21	41361943	41408943	+	MX2	protein_coding	protein_coding	Primitive & embryonic	2.47677	12.4385	9425
chr22	44881162	45009700	-	PHF21B	protein_coding	protein_coding	Primitive & embryonic	2.30851	16.1139	9430
chr17	8435861	8468160	+	NDEL1	protein_coding	protein_coding	Primitive & embryonic	2.69149	9.78579	9432
chr2	84821650	84881245	-	TRABD2A	protein_coding	protein_coding	Primitive & embryonic	2.45839	12.6192	9436
chr18	74496208	74523454	+	CNDP2	protein_coding	protein_coding	Primitive & embryonic	2.63603	10.2634	9443
chr1	228082660	228099212	+	ARF1	protein_coding	protein_coding	Primitive & embryonic	2.8503	8.62744	9444
chr1	228393676	228406840	-	TRIM11	protein_coding	protein_coding	Primitive & embryonic	3.10942	7.37998	9451
chrX	47571898	47619943	-	SYN1	protein_coding	protein_coding	Primitive & embryonic	2.66946	9.85906	9461
chr12	53326575	53336382	-	SP7	protein_coding	transcription_factor	Primitive & embryonic	3.33043	6.58749	9463
chr11	72285495	72434648	-	CLPB	protein_coding	protein_coding	Primitive & embryonic	2.23725	18.1009	9466
chr12	130789600	130839266	-	STX2	protein_coding	protein_coding	Primitive & embryonic	2.5612	10.9171	9478
chr1	54641800	54742231	+	MROH7-TTC4	protein_coding	protein_coding	Primitive & embryonic	2.44312	12.4681	9481
chr16	27787535	28063509	-	GSG1L	protein_coding	protein_coding	Primitive & embryonic	2.14657	21.9734	9483
chr3	138434613	138478414	+	ESYT3	protein_coding	protein_coding	Primitive & embryonic	2.50481	11.5935	9491
chr2	74532438	74553935	-	LOXL3	protein_coding	protein_coding	Primitive & embryonic	2.88674	8.31512	9502
chr2	95297304	95386083	+	KCNIP3	protein_coding	transcription_factor	Primitive & embryonic	2.32971	14.5237	9503
chr11	3087116	3165354	-	OSBPL5	protein_coding	protein_coding	Primitive & embryonic	2.29596	15.3167	9525
chr9	35829232	35865518	+	TMEM8B	protein_coding	protein_coding	Primitive & embryonic	2.68515	9.53179	9530
chr9	91563091	91948880	-	ROR2	protein_coding	protein_coding	Primitive & embryonic	2.04423	30.9131	9559
chr16	57471958	57486495	-	DOK4	protein_coding	protein_coding	Primitive & embryonic	2.92935	8.00669	9576
chr5	170353487	170735935	+	KCNIP1	protein_coding	protein_coding	Primitive & embryonic	2.03927	30.4956	9586
chr12	121804180	121832584	+	SETD1B	protein_coding	protein_coding	Primitive & embryonic	2.72855	9.13517	9588
chr18	9708165	9862551	+	RAB31	protein_coding	protein_coding	Primitive & embryonic	2.13441	20.7836	9613
chr20	270863	290778	-	C20orf96	protein_coding	protein_coding	Primitive & embryonic	3.20908	6.84393	9619
chr12	106237877	106247988	-	CKAP4	protein_coding	protein_coding	Primitive & embryonic	3.20908	6.84393	9625
chr12	56923154	56934405	-	SDR9C7	protein_coding	protein_coding	Primitive & embryonic	3.20908	6.84393	9626
chr5	170105897	170109725	+	FOXI1	protein_coding	transcription_factor	Primitive & embryonic	3.57583	5.8545	9627
chr3	128153454	128408646	+	EEFSEC	protein_coding	protein_coding	Primitive & embryonic	2.05639	26.2493	9631
chr2	113111116	113134013	+	IL1RN	protein_coding	protein_coding	Primitive & embryonic	2.84643	8.36884	9637
chr17	50719544	50756213	+	LUC7L3	protein_coding	protein_coding	Primitive & embryonic	2.84643	8.36884	9641
chr17	16442014	16492153	-	LRRC75A	protein_coding	protein_coding	Primitive & embryonic	2.54021	10.7534	9644
chr2	222298147	222305217	+	CCDC140	protein_coding	protein_coding	Primitive & embryonic	2.97986	7.70329	9652
chr16	23754627	23758951	+	CHP2	protein_coding	protein_coding	Primitive & embryonic	3.57583	5.8545	9657
chr5	133196455	133612564	-	FSTL4	protein_coding	protein_coding	Primitive & embryonic	1.99731	34.5133	9659
chr15	68208067	68257106	-	CLN6	protein_coding	protein_coding	Primitive & embryonic	2.64194	9.68189	9661
chr1	162381730	162386818	+	C1orf226	protein_coding	protein_coding	Primitive & embryonic	3.57583	5.8545	9666
chr3	42979548	43057684	+	FAM198A	protein_coding	protein_coding	Primitive & embryonic	2.32085	13.623	9695
chr2	240998838	241095568	+	SNED1	protein_coding	protein_coding	Primitive & embryonic	2.28245	14.5213	9699
chr3	62369681	62374324	-	FEZF2	protein_coding	transcription_factor	Primitive & embryonic	3.35234	6.32903	9701
chr22	21754500	21867629	-	MAPK1	protein_coding	protein_coding	Primitive & embryonic	2.24339	15.3054	9711
chr15	76995085	77037332	+	PSTPIP1	protein_coding	protein_coding	Primitive & embryonic	2.46903	11.2822	9716
chr8	132120858	132481019	-	KCNQ3	protein_coding	protein_coding	Primitive & embryonic	2.07398	21.7969	9721
chr11	125445761	125496310	-	FEZ1	protein_coding	protein_coding	Primitive & embryonic	2.60376	9.83942	9732
chr13	99606669	99897134	+	CLYBL	protein_coding	protein_coding	Primitive & embryonic	2.04764	22.97	9735
chrX	40051246	40177329	-	BCOR	protein_coding	protein_coding	Primitive & embryonic	2.18084	16.6931	9768
chr1	18631521	18748866	+	PAX7	protein_coding	transcription_factor	Primitive & embryonic	2.29641	13.7877	9770
chr20	24469199	24666616	+	SYNDIG1	protein_coding	protein_coding	Primitive & embryonic	2.11474	18.9522	9771
chr10	122271306	122338162	+	BTBD16	protein_coding	protein_coding	Primitive & embryonic	2.39842	12.0257	9772
chr17	79932343	80035848	-	TBC1D16	protein_coding	protein_coding	Primitive & embryonic	2.22115	15.2608	9777
chr20	35626031	35664886	-	CPNE1	protein_coding	protein_coding	Primitive & embryonic	2.69606	8.95057	9790
chr8	122781394	122974512	+	ZHX2	protein_coding	transcription_factor	Primitive & embryonic	2.0951	19.1504	9803
chr22	25742153	26031041	+	MYO18B	protein_coding	protein_coding	Primitive & embryonic	2.07351	19.9931	9818
chr17	6451265	6556494	-	PITPNM3	protein_coding	protein_coding	Primitive & embryonic	2.22343	14.7254	9828
chr1	201190825	201228952	+	IGFN1	protein_coding	protein_coding	Primitive & embryonic	2.6716	9.02396	9835
chr19	51257710	51269330	+	SIGLECL1	protein_coding	protein_coding	Primitive & embryonic	3.22147	6.58324	9836
chr14	36516417	36521149	-	NKX2-1	protein_coding	transcription_factor	Primitive & embryonic	3.22147	6.58324	9838
chr3	53046459	53099453	-	RP11-894J14.5	protein_coding	protein_coding	Primitive & embryonic	2.53936	10.1721	9839
chr9	92613184	92670265	-	IPPK	protein_coding	protein_coding	Primitive & embryonic	2.41505	11.5018	9843
chr20	43914864	44069017	+	C20orf100	protein_coding	protein_coding	Primitive & embryonic	2.10977	18.0967	9849
chr19	19119169	19138466	-	TMEM161A	protein_coding	protein_coding	Primitive & embryonic	2.97986	7.44243	9855
chr17	41393724	41397592	-	KRT31	protein_coding	protein_coding	Primitive & embryonic	3.62766	5.60405	9905
chr15	68190706	68206110	-	CALML4	protein_coding	protein_coding	Primitive & embryonic	2.97986	7.44243	9909
chr1	153437058	153439949	-	S100A7L2	protein_coding	protein_coding	Primitive & embryonic	3.62766	5.60405	9912
chr1	46506997	46514226	+	DMBX1	protein_coding	transcription_factor	Primitive & embryonic	3.62766	5.60405	9913
chrX	3041471	3112726	+	ARSF	protein_coding	protein_coding	Primitive & embryonic	2.80457	8.16912	9935
chr5	134967906	135011707	+	CATSPER3	protein_coding	protein_coding	Primitive & embryonic	2.80457	8.16912	9940
chr1	5862818	5992471	-	NPHP4	protein_coding	protein_coding	Primitive & embryonic	2.18039	15.1908	9945
chr6	149964007	149973710	+	ULBP1	protein_coding	protein_coding	Primitive & embryonic	3.04326	7.14524	9948
chr3	42489299	42537567	+	VIPR1	protein_coding	protein_coding	Primitive & embryonic	2.44391	10.8869	9962
chr3	32818018	32897826	+	TRIM71	protein_coding	protein_coding	Primitive & embryonic	2.34983	12.0314	9966
chr14	94048291	94081245	-	DDX24	protein_coding	protein_coding	Primitive & embryonic	2.6274	9.17726	9969
chr15	82544273	82647977	-	CPEB1	protein_coding	transcription_factor	Primitive & embryonic	2.38389	11.547	9985
chr5	132060529	132063204	+	IL3	protein_coding	protein_coding	Primitive & embryonic	3.37718	6.07066	9994
chr12	131949920	132080466	+	EP400	protein_coding	protein_coding	Primitive & embryonic	2.24797	13.4718	10020
chrX	71910818	72153286	+	NHSL2	protein_coding	protein_coding	Primitive & embryonic	2.0508	18.2981	10056
chr3	134795262	135260467	+	EPHB1	protein_coding	protein_coding	Primitive & embryonic	1.91367	24.5239	10080
chr1	230067209	230282124	+	GALNT2	protein_coding	protein_coding	Primitive & embryonic	1.97928	20.1142	10131
chr12	52079696	52108239	+	RP1-288H2.5	protein_coding	protein_coding	Primitive & embryonic	2.64124	8.84663	10134
chr5	174045744	174243501	+	HMP19	protein_coding	protein_coding	Primitive & embryonic	2.0963	15.8525	10156
chr20	25070885	25082131	-	VSX1	protein_coding	transcription_factor	Primitive & embryonic	2.97986	7.18128	10161
chr8	23102590	23117437	+	TNFRSF10C	protein_coding	protein_coding	Primitive & embryonic	3.23528	6.3223	10174
chr1	29236516	29326800	+	PTPRU	protein_coding	protein_coding	Primitive & embryonic	2.17541	13.8952	10180
chr1	1598012	1600096	-	C1orf233	protein_coding	protein_coding	Primitive & embryonic	3.23528	6.3223	10182
chr8	27596917	27615031	-	CLU	protein_coding	protein_coding	Primitive & embryonic	2.79926	7.911	10187
chr2	176099730	176101193	+	HOXD12	protein_coding	transcription_factor	Primitive & embryonic	3.68935	5.35565	10202
chr15	52109263	52112775	-	BCL2L10	protein_coding	protein_coding	Primitive & embryonic	3.68935	5.35565	10213
chr11	71548418	71549553	+	KRTAP5-9	protein_coding	protein_coding	Primitive & embryonic	3.68935	5.35565	10215
chr1	203083132	203086036	-	MYOG	protein_coding	transcription_factor	Primitive & embryonic	3.68935	5.35565	10218
chr5	443158	467296	+	EXOC3	protein_coding	protein_coding	Primitive & embryonic	2.68187	8.44129	10222
chr10	101770130	101780369	-	FGF8	protein_coding	protein_coding	Primitive & embryonic	3.04608	6.88357	10224
chr11	10450321	10507579	+	AMPD3	protein_coding	protein_coding	Primitive & embryonic	2.31023	11.6217	10245
chr4	5711197	5814305	+	EVC	protein_coding	protein_coding	Primitive & embryonic	2.2246	12.4563	10301
chr3	128909874	128994115	-	KIAA1257	protein_coding	protein_coding	Primitive & embryonic	2.45118	9.88031	10308
chr12	117453054	117968983	-	KSR2	protein_coding	protein_coding	Primitive & embryonic	1.86601	21.2394	10309
chr1	21977021	21989344	+	CELA3B	protein_coding	protein_coding	Primitive & embryonic	3.40556	5.81249	10310
chr1	32741885	32774970	+	KIAA1522	protein_coding	protein_coding	Primitive & embryonic	2.46269	9.78843	10312
chr12	52274675	52309163	+	KRT86	protein_coding	protein_coding	Primitive & embryonic	2.57209	8.83719	10421
chr3	139560191	139677998	-	NMNAT3	protein_coding	protein_coding	Primitive & embryonic	2.24613	11.8387	10423
chr2	130836916	131046189	+	ARHGEF4	protein_coding	protein_coding	Primitive & embryonic	2.03023	15.0117	10448
chr22	50738196	50745334	+	ACR	protein_coding	protein_coding	Primitive & embryonic	3.76403	5.11009	10460
chr7	138831381	138981318	-	KIAA1549	protein_coding	protein_coding	Primitive & embryonic	2.08301	14.0359	10478
chr17	66302826	66810743	+	PRKCA	protein_coding	protein_coding	Primitive & embryonic	1.75156	24.1765	10480
chr17	49294565	49362473	-	ZNF652	protein_coding	transcription_factor	Primitive & embryonic	2.38389	10.2054	10507
chr21	36320189	36376646	+	MORC3	protein_coding	protein_coding	Primitive & embryonic	2.49225	9.2714	10518
chr7	142855061	142871094	+	EPHB6	protein_coding	protein_coding	Primitive & embryonic	2.75748	7.71758	10543
chr2	1789124	2331348	-	MYT1L	protein_coding	transcription_factor	Primitive & embryonic	1.80178	20.7572	10551
chr1	202193901	202319781	+	LGR6	protein_coding	protein_coding	Primitive & embryonic	2.07806	13.7151	10566
chr20	37346154	37406050	+	SRC	protein_coding	protein_coding	Primitive & embryonic	2.24258	11.5069	10570
chr15	68930525	69062743	+	NOX5	protein_coding	protein_coding	Primitive & embryonic	2.13344	12.7782	10581
chr1	214281233	214337131	+	SMYD2	protein_coding	protein_coding	Primitive & embryonic	2.33715	10.4557	10582
chr12	51391317	51515763	+	SLC4A8	protein_coding	protein_coding	Primitive & embryonic	2.14941	12.4701	10617
chr12	56752161	56787736	+	HSD17B6	protein_coding	protein_coding	Primitive & embryonic	2.6031	8.42131	10625
chr1	15526813	15576092	+	DNAJC16	protein_coding	protein_coding	Primitive & embryonic	2.58255	8.5034	10631
chr12	128853494	128984956	+	GLT1D1	protein_coding	protein_coding	Primitive & embryonic	2.20946	11.5684	10650
chr15	72284727	72320129	-	CELF6	protein_coding	protein_coding	Primitive & embryonic	2.69412	7.85772	10651
chr14	75958202	75981191	-	TGFB3	protein_coding	protein_coding	Primitive & embryonic	2.69412	7.85772	10654
chr17	78231310	78240987	+	TMEM235	protein_coding	protein_coding	Primitive & embryonic	2.92143	6.96439	10657
chr1	206635536	206649193	+	DYRK3	protein_coding	protein_coding	Primitive & embryonic	2.92143	6.96439	10658
chr21	46188141	46228822	-	LSS	protein_coding	protein_coding	Primitive & embryonic	2.42265	9.48769	10662
chr17	45620344	45835826	+	RP11-105N13.4	protein_coding	protein_coding	Primitive & embryonic	2.08382	13.075	10663
chr15	64841948	64930920	+	AC069368.3	protein_coding	protein_coding	Primitive & embryonic	2.17449	11.8502	10681
chr6	41770176	41779900	-	FRS3	protein_coding	protein_coding	Primitive & embryonic	3.85629	4.86855	10686
chr21	44627123	44628293	+	KRTAP10-9	protein_coding	protein_coding	Primitive & embryonic	3.85629	4.86855	10691
chr9	77019655	77020953	+	FOXB2	protein_coding	transcription_factor	Primitive & embryonic	3.4383	5.5546	10692
chr19	55485004	55487568	+	NAT14	protein_coding	protein_coding	Primitive & embryonic	3.4383	5.5546	10702
chr6	166858094	166956124	-	RP11-514O12.4	protein_coding	protein_coding	Primitive & embryonic	2.27365	10.7908	10707
chr11	119149012	119162653	+	ABCG4	protein_coding	protein_coding	Primitive & embryonic	3.4383	5.5546	10708
chr12	6375429	6391224	+	LTBR	protein_coding	protein_coding	Primitive & embryonic	2.78761	7.39439	10724
chr1	37492575	37514763	-	MEAF6	protein_coding	protein_coding	Primitive & embryonic	2.78761	7.39439	10729
chr3	36826826	36945098	-	TRANK1	protein_coding	protein_coding	Primitive & embryonic	2.16238	11.8376	10775
chr9	131125561	131234670	+	NUP214	protein_coding	protein_coding	Primitive & embryonic	2.16474	11.7323	10817
chr18	80157232	80247546	-	PARD6G	protein_coding	protein_coding	Primitive & embryonic	2.16474	11.7323	10819
chr9	98288082	98709197	-	GABBR2	protein_coding	protein_coding	Primitive & embryonic	1.76116	18.6026	10831
chr1	180230286	180278982	+	LHX4	protein_coding	transcription_factor	Primitive & embryonic	2.30699	10.1842	10866
chr4	186426546	186555328	-	RP11-215A19.2	protein_coding	protein_coding	Primitive & embryonic	2.42429	9.15105	10874
chr7	51016213	51316818	-	COBL	protein_coding	protein_coding	Primitive & embryonic	1.82765	16.396	10889
chr18	46667821	46756809	-	ST8SIA5	protein_coding	protein_coding	Primitive & embryonic	2.27553	10.3555	10916
chr2	73254690	73284431	-	FBXO41	protein_coding	protein_coding	Primitive & embryonic	2.71693	7.52961	10917
chr15	52756989	52790012	-	ONECUT1	protein_coding	transcription_factor	Primitive & embryonic	2.55417	8.33727	10948
chr9	135075520	135121178	+	OLFM1	protein_coding	protein_coding	Primitive & embryonic	2.50308	8.59935	10955
chrX	47144869	47186811	+	RBM10	protein_coding	protein_coding	Primitive & embryonic	2.68607	7.60227	10967
chr9	134880812	134887520	+	FCN2	protein_coding	protein_coding	Primitive & embryonic	3.14541	6.07115	10987
chr9	128149071	128153133	+	LCN2	protein_coding	protein_coding	Primitive & embryonic	3.26823	5.79967	10989
chr16	87391800	87404779	+	MAP1LC3B	protein_coding	protein_coding	Primitive & embryonic	3.14541	6.07115	10990
chr15	76336724	76342476	+	ISL2	protein_coding	transcription_factor	Primitive & embryonic	3.14541	6.07115	10993
chr1	26410778	26429722	+	LIN28A	protein_coding	transcription_factor	Primitive & embryonic	3.26823	5.79967	10999
chr22	19330698	19431733	-	HIRA	protein_coding	protein_coding	Primitive & embryonic	2.30443	9.84931	11028
chr11	15112424	15247208	+	INSC	protein_coding	protein_coding	Primitive & embryonic	2.05881	12.1137	11060
chr9	122800123	122801073	+	OR1K1	protein_coding	protein_coding	Primitive & embryonic	3.97315	4.63291	11061
chr9	98943639	99070792	+	COL15A1	protein_coding	protein_coding	Primitive & embryonic	1.97512	13.0571	11063
chr17	67717833	67744531	+	NOL11	protein_coding	protein_coding	Primitive & embryonic	2.7812	7.1359	11083
chr9	104781002	104928237	-	ABCA1	protein_coding	protein_coding	Primitive & embryonic	2.01957	12.3496	11098
chr12	55817919	55821879	+	ORMDL2	protein_coding	protein_coding	Primitive & embryonic	3.97315	4.63291	11104
chr10	49154725	49188400	-	C10orf128	protein_coding	protein_coding	Primitive & embryonic	2.43807	8.72009	11106
chr10	49610301	49612720	+	SLC18A3	protein_coding	protein_coding	Primitive & embryonic	3.97315	4.63291	11114
chr1	212363931	212414895	-	TMEM206	protein_coding	protein_coding	Primitive & embryonic	2.58494	7.91815	11124
chr8	27235323	27258386	-	STMN4	protein_coding	protein_coding	Primitive & embryonic	2.74336	7.20266	11153
chr6	52791664	52803910	-	GSTA1	protein_coding	protein_coding	Primitive & embryonic	3.4765	5.29715	11154
chr19	47019820	47045775	+	NPAS1	protein_coding	transcription_factor	Primitive & embryonic	2.74336	7.20266	11158
chr3	39263495	39281735	-	CX3CR1	protein_coding	protein_coding	Primitive & embryonic	2.86525	6.75543	11190
chr8	22713251	22927908	-	PEBP4	protein_coding	protein_coding	Primitive & embryonic	1.86405	13.6127	11250
chr3	123067070	123162104	+	PDIA5	protein_coding	protein_coding	Primitive & embryonic	2.07398	11.3627	11252
chr17	38530016	38605930	-	SRCIN1	protein_coding	protein_coding	Primitive & embryonic	2.15131	10.6436	11270
chr13	113158654	113172383	+	PROZ	protein_coding	protein_coding	Primitive & embryonic	2.97986	6.39575	11275
chr9	130713946	130885683	+	ABL1	protein_coding	protein_coding	Primitive & embryonic	1.91396	12.8032	11297
chr14	96039324	96093889	+	C14orf132	protein_coding	protein_coding	Primitive & embryonic	2.17282	10.3381	11310
chr13	113399610	113453524	-	ADPRHL1	protein_coding	protein_coding	Primitive & embryonic	2.24409	9.76506	11325
chr7	142760398	142774564	+	PRSS2	protein_coding	protein_coding	Primitive & embryonic	3.05627	6.09622	11353
chr19	50621977	50639827	-	SYT3	protein_coding	protein_coding	Primitive & embryonic	3.05627	6.09622	11355
chr9	126860665	126885878	+	ZBTB34	protein_coding	transcription_factor	Primitive & embryonic	2.62228	7.50242	11377
chr2	3188925	3377882	-	TSSC1	protein_coding	protein_coding	Primitive & embryonic	1.90401	12.6255	11394
chr22	19479459	19520612	+	CDC45	protein_coding	protein_coding	Primitive & embryonic	2.59783	7.58365	11398
chr9	114091638	114099291	-	KIF12	protein_coding	protein_coding	Primitive & embryonic	2.91646	6.44146	11412
chr8	42152946	42171183	+	AP3M2	protein_coding	protein_coding	Primitive & embryonic	2.91646	6.44146	11413
chr9	34723055	34729467	-	FAM205A	protein_coding	protein_coding	Primitive & embryonic	4.33434	4.19426	11426
chr12	564296	663779	-	NINJ2	protein_coding	protein_coding	Primitive & embryonic	2.02323	11.2747	11430
chr9	137300482	137302251	-	NRARP	protein_coding	protein_coding	Primitive & embryonic	3.15515	5.80821	11431
chr2	74135398	74147994	-	BOLA3	protein_coding	protein_coding	Primitive & embryonic	3.28812	5.53797	11432
chr17	9250471	9576236	-	STX8	protein_coding	protein_coding	Primitive & embryonic	1.82239	13.264	11437
chr11	17719568	17722131	+	MYOD1	protein_coding	transcription_factor	Primitive & embryonic	3.28812	5.53797	11444
chr1	26321698	26360080	-	CRYBG2	protein_coding	protein_coding	Primitive & embryonic	2.55417	7.75179	11453
chr19	7069705	7087968	+	ZNF557	protein_coding	transcription_factor	Primitive & embryonic	3.15515	5.80821	11463
chr12	48559882	48562956	+	OR5BS1P	protein_coding	protein_coding	Primitive & embryonic	4.33434	4.19426	11494
chr1	47416072	47418052	+	FOXE3	protein_coding	transcription_factor	Primitive & embryonic	4.33434	4.19426	11519
chr13	20973032	21061547	-	LATS2	protein_coding	protein_coding	Primitive & embryonic	2.082	10.6125	11538
chr3	9498361	9553802	-	LHFPL4	protein_coding	protein_coding	Primitive & embryonic	2.73561	6.94509	11541
chr14	77098311	77225462	+	RP11-463C8.4	protein_coding	protein_coding	Primitive & embryonic	1.97991	11.4342	11542
chr17	2416076	2511886	-	METTL16	protein_coding	protein_coding	Primitive & embryonic	2.19208	9.70686	11543
chr6	150018334	150025471	-	RAET1L	protein_coding	protein_coding	Primitive & embryonic	3.52165	5.04037	11570
chr7	100352176	100367733	+	PILRB	protein_coding	protein_coding	Primitive & embryonic	2.97986	6.13311	11587
chr11	44727112	44931332	+	TSPAN18	protein_coding	protein_coding	Primitive & embryonic	1.79893	12.6892	11637
chr4	128809623	128875224	+	JADE1	protein_coding	protein_coding	Primitive & embryonic	2.14424	9.77616	11663
chr5	132750817	132777375	-	SEPT8	protein_coding	protein_coding	Primitive & embryonic	2.58777	7.33152	11720
chrX	68828997	68842147	+	EFNB1	protein_coding	protein_coding	Primitive & embryonic	2.56494	7.41576	11727
chr10	109864766	109923553	-	XPNPEP1	protein_coding	protein_coding	Primitive & embryonic	2.21147	9.18279	11732
chr1	54641793	54710259	+	MROH7	protein_coding	protein_coding	Primitive & embryonic	2.31767	8.54036	11742
chr4	2843857	2930073	+	ADD1	protein_coding	protein_coding	Primitive & embryonic	2.14941	9.56366	11748
chr9	128787204	128810432	+	TBC1D13	protein_coding	protein_coding	Primitive & embryonic	2.91364	6.17946	11764
chr14	100376439	100530303	+	WDR25	protein_coding	protein_coding	Primitive & embryonic	1.88202	11.4039	11776
chr11	8693351	8910951	-	ST5	protein_coding	protein_coding	Primitive & embryonic	1.80801	11.9027	11784
chr1	35557473	35566772	+	NCDN	protein_coding	protein_coding	Primitive & embryonic	3.0604	5.83287	11791
chr9	136712570	136724050	+	FAM69B	protein_coding	protein_coding	Primitive & embryonic	2.72733	6.68744	11799
chr3	128052369	128071682	+	SEC61A1	protein_coding	protein_coding	Primitive & embryonic	2.72733	6.68744	11801
chr17	38325610	38343810	-	GPR179	protein_coding	protein_coding	Primitive & embryonic	2.72733	6.68744	11802
chr1	223220821	223364202	-	SUSD4	protein_coding	protein_coding	Primitive & embryonic	1.95267	10.7305	11803
chr14	94487283	94517844	-	SERPINA12	protein_coding	protein_coding	Primitive & embryonic	2.69149	6.76015	11817
chr1	39841022	39883504	-	TRIT1	protein_coding	protein_coding	Primitive & embryonic	2.43254	7.80088	11818
chr6	10873223	10881941	-	GCM2	protein_coding	transcription_factor	Primitive & embryonic	3.31096	5.27603	11834
chr19	55339853	55348120	+	KMT5C	protein_coding	protein_coding	Primitive & embryonic	3.31096	5.27603	11838
chr5	659862	693395	-	TPPP	protein_coding	protein_coding	Primitive & embryonic	2.46162	7.61364	11846
chr17	38936432	38967402	-	FBXO47	protein_coding	protein_coding	Primitive & embryonic	2.8557	6.23351	11852
chr12	106302803	106347015	+	TCP11L2	protein_coding	protein_coding	Primitive & embryonic	2.36241	8.04246	11861
chr4	82629539	82798857	-	SCD5	protein_coding	protein_coding	Primitive & embryonic	1.91161	10.7348	11863
chrX	47651798	47659161	-	UXT	protein_coding	protein_coding	Primitive & embryonic	3.57583	4.78458	11885
chr9	93951622	93955372	-	BARX1	protein_coding	transcription_factor	Primitive & embryonic	3.57583	4.78458	11886
chr2	44941898	44946077	+	SIX3	protein_coding	transcription_factor	Primitive & embryonic	3.57583	4.78458	11899
chr22	49994513	50012659	-	IL17REL	protein_coding	protein_coding	Primitive & embryonic	2.57718	7.07958	11900
chr7	76201900	76287286	+	SRRM3	protein_coding	protein_coding	Primitive & embryonic	2.16717	8.92695	11917
chr16	67164812	67169945	+	HSF4	protein_coding	transcription_factor	Primitive & embryonic	3.57583	4.78458	11918
chr6	99606730	99614759	+	PRDM13	protein_coding	transcription_factor	Primitive & embryonic	2.97986	5.87003	11920
chr15	28884483	29117717	+	APBA2	protein_coding	protein_coding	Primitive & embryonic	1.73777	11.5642	11934
chr15	25677273	25863208	-	ATP10A	protein_coding	protein_coding	Primitive & embryonic	1.82785	10.9362	11989
chr12	119334712	119541047	+	CCDC60	protein_coding	protein_coding	Primitive & embryonic	1.95725	10.0706	12036
chr21	34516484	34615142	-	RCAN1	protein_coding	protein_coding	Primitive & embryonic	1.97129	9.93716	12041
chr9	126326849	126507041	+	MVB12B	protein_coding	protein_coding	Primitive & embryonic	1.77074	11.1125	12051
chr2	202265716	202303666	+	NOP58	protein_coding	protein_coding	Primitive & embryonic	2.42114	7.55723	12058
chr3	197509783	197573323	-	BDH1	protein_coding	protein_coding	Primitive & embryonic	2.25145	8.35006	12077
chrX	2934632	2968310	-	ARSE	protein_coding	protein_coding	Primitive & embryonic	2.75913	6.35957	12085
chr3	51707070	51718410	+	GRM2	protein_coding	protein_coding	Primitive & embryonic	2.75913	6.35957	12086
chr8	96261715	96336995	+	PTDSS1	protein_coding	protein_coding	Primitive & embryonic	2.1572	8.70342	12136
chr15	52115105	52191369	-	GNB5	protein_coding	protein_coding	Primitive & embryonic	2.1572	8.70342	12138
chr17	74950744	74972734	-	HID1	protein_coding	protein_coding	Primitive & embryonic	2.68187	6.50364	12192
chr20	1442162	1467692	-	NSFL1C	protein_coding	protein_coding	Primitive & embryonic	2.48322	7.18293	12206
chr2	70985938	70994945	-	TEX261	protein_coding	protein_coding	Primitive & embryonic	3.065	5.56899	12208
chr14	105140981	105168824	-	JAG2	protein_coding	protein_coding	Primitive & embryonic	2.48322	7.18293	12211
chr16	57358772	57366190	+	CCL22	protein_coding	protein_coding	Primitive & embryonic	3.065	5.56899	12213
chr1	24556111	24609325	+	NCMAP	protein_coding	protein_coding	Primitive & embryonic	2.48322	7.18293	12214
chr3	183487531	183555689	-	KLHL6	protein_coding	protein_coding	Primitive & embryonic	2.10934	8.78895	12229
chr12	114670254	114684164	-	TBX3	protein_coding	transcription_factor	Primitive & embryonic	2.52142	7.00242	12232
chr6	13304954	13328583	-	TBC1D7	protein_coding	protein_coding	Primitive & embryonic	2.50161	7.09202	12234
chr5	180590103	180591540	-	SCGB3A1	protein_coding	protein_coding	Primitive & embryonic	3.33744	5.01384	12262
chr10	4826254	4848062	+	AKR1E2	protein_coding	protein_coding	Primitive & embryonic	2.61867	6.66082	12263
chr11	72224781	72239105	+	INPPL1	protein_coding	protein_coding	Primitive & embryonic	2.54281	6.9143	12270
chr17	49990005	49995224	-	DLX3	protein_coding	transcription_factor	Primitive & embryonic	3.33744	5.01384	12271
chr17	29246863	29254483	+	CRYBA1	protein_coding	protein_coding	Primitive & embryonic	3.33744	5.01384	12274
chr17	28328325	28335489	-	IFT20	protein_coding	protein_coding	Primitive & embryonic	3.33744	5.01384	12278
chr11	6497296	6572022	+	DNHD1	protein_coding	protein_coding	Primitive & embryonic	2.3206	7.76566	12279
chr10	69630258	69633599	+	C10orf35	protein_coding	protein_coding	Primitive & embryonic	3.33744	5.01384	12285
chr1	153357854	153361027	+	S100A9	protein_coding	protein_coding	Primitive & embryonic	3.33744	5.01384	12293
chr2	74216242	74343407	-	SLC4A5	protein_coding	protein_coding	Primitive & embryonic	2.02353	9.12399	12297
chr15	72266746	72319946	-	RP11-106M3.5	protein_coding	protein_coding	Primitive & embryonic	2.39618	7.41069	12348
chr7	139561570	139777718	-	HIPK2	protein_coding	protein_coding	Primitive & embryonic	1.69158	10.7385	12351
chr12	123935622	123972824	-	CCDC92	protein_coding	protein_coding	Primitive & embryonic	2.39618	7.41069	12355
chr19	52949379	52962861	-	ZNF816	protein_coding	transcription_factor	Primitive & embryonic	3.17852	5.28086	12376
chr2	86213993	86337654	-	REEP1	protein_coding	protein_coding	Primitive & embryonic	1.94792	9.4374	12379
chr12	131711089	131799737	+	SFSWAP	protein_coding	protein_coding	Primitive & embryonic	2.16717	8.38458	12395
chr3	48467870	48504826	-	SHISA5	protein_coding	protein_coding	Primitive & embryonic	2.40925	7.31407	12433
chr20	35632340	35674544	-	RP1-309K20.6	protein_coding	protein_coding	Primitive & embryonic	2.40925	7.31407	12436
chr1	159998651	160070136	-	KCNJ10	protein_coding	protein_coding	Primitive & embryonic	2.13105	8.47278	12442
chr15	72284727	72375981	-	RP11-106M3.2	protein_coding	protein_coding	Primitive & embryonic	2.19351	8.18634	12451
chr6	107065182	107115269	-	BEND3	protein_coding	protein_coding	Primitive & embryonic	2.25249	7.91149	12483
chr10	101825975	101843920	-	KCNIP2	protein_coding	protein_coding	Primitive & embryonic	2.43807	7.12315	12494
chr1	229626234	229660199	+	URB2	protein_coding	protein_coding	Primitive & embryonic	2.43807	7.12315	12496
chr15	31475398	31655339	-	OTUD7A	protein_coding	protein_coding	Primitive & embryonic	1.96974	9.07289	12501
chr17	39210536	39225872	-	STAC2	protein_coding	protein_coding	Primitive & embryonic	2.75064	6.10049	12503
chr3	138947234	138953451	+	FOXL2NB	protein_coding	protein_coding	Primitive & embryonic	3.64205	4.53027	12512
chr17	68267026	68291116	-	SLC16A6	protein_coding	protein_coding	Primitive & embryonic	2.70896	6.1719	12557
chr1	153804725	153922975	-	GATAD2B	protein_coding	transcription_factor	Primitive & embryonic	2.06054	8.57009	12579
chr14	23568035	23578800	-	JPH4	protein_coding	protein_coding	Primitive & embryonic	2.6716	6.24712	12608
chr1	32013829	32043882	+	KHDRBS1	protein_coding	protein_coding	Primitive & embryonic	2.50936	6.75324	12613
chr13	100530183	100583997	-	GGACT	protein_coding	protein_coding	Primitive & embryonic	2.31767	7.42792	12618
chr11	34478793	34513800	-	ELF5	protein_coding	transcription_factor	Primitive & embryonic	2.63791	6.3256	12643
chr19	54415431	54436900	+	TTYH1	protein_coding	protein_coding	Primitive & embryonic	2.55417	6.57634	12645
chr11	1554044	1571920	-	DUSP8	protein_coding	protein_coding	Primitive & embryonic	2.63791	6.3256	12647
chr3	32391671	32455528	+	CMTM7	protein_coding	protein_coding	Primitive & embryonic	2.08933	8.35325	12648
chr11	18606401	18634493	-	SPTY2D1	protein_coding	protein_coding	Primitive & embryonic	2.55417	6.57634	12653
chr2	43838964	43882987	+	ABCG8	protein_coding	protein_coding	Primitive & embryonic	2.57958	6.49055	12656
chr5	138946720	139198398	-	SIL1	protein_coding	protein_coding	Primitive & embryonic	1.66555	9.95272	12669
chr17	49223370	49230766	-	PHOSPHO1	protein_coding	protein_coding	Primitive & embryonic	3.07016	5.30452	12714
chr1	226897536	226987545	+	ADCK3	protein_coding	protein_coding	Primitive & embryonic	2.00596	8.4892	12722
chr2	235494107	236131800	+	AGAP1	protein_coding	protein_coding	Primitive & embryonic	1.42897	10.0627	12737
chr1	17755313	17827063	+	ACTL8	protein_coding	protein_coding	Primitive & embryonic	2.16717	7.84117	12738
chr3	53846580	53865800	+	IL17RB	protein_coding	protein_coding	Primitive & embryonic	2.84441	5.7103	12739
chrX	109372906	109482072	-	GUCY2F	protein_coding	protein_coding	Primitive & embryonic	2.22307	7.55467	12758
chr2	10911937	10914225	+	KCNF1	protein_coding	protein_coding	Primitive & embryonic	3.19271	5.01635	12760
chr19	54238549	54242791	-	LILRA6	protein_coding	protein_coding	Primitive & embryonic	3.36854	4.75146	12761
chr19	54273822	54281178	-	LILRB2	protein_coding	protein_coding	Primitive & embryonic	3.19271	5.01635	12763
chr17	75888960	75897003	-	TRIM65	protein_coding	protein_coding	Primitive & embryonic	3.19271	5.01635	12769
chr16	2783953	2787948	-	PRSS33	protein_coding	protein_coding	Primitive & embryonic	3.19271	5.01635	12771
chr13	27920020	27926231	+	PDX1	protein_coding	transcription_factor	Primitive & embryonic	3.19271	5.01635	12773
chr1	1914827	1917294	+	CALML6	protein_coding	protein_coding	Primitive & embryonic	3.19271	5.01635	12776
chr2	119223831	119265652	+	STEAP3	protein_coding	protein_coding	Primitive & embryonic	2.29641	7.2935	12790
chr1	53062052	53085501	+	PODN	protein_coding	protein_coding	Primitive & embryonic	2.45839	6.68929	12802
chr9	122202579	122228941	-	LHX6	protein_coding	transcription_factor	Primitive & embryonic	2.37107	6.92776	12862
chr11	75264182	75351705	-	ARRB1	protein_coding	protein_coding	Primitive & embryonic	1.99636	8.28135	12876
chr5	147870682	147882190	+	SCGB3A2	protein_coding	protein_coding	Primitive & embryonic	3.72483	4.2782	12890
chr22	32354885	32361161	+	RFPL3	protein_coding	protein_coding	Primitive & embryonic	3.72483	4.2782	12893
chr20	2816302	2820284	+	TMEM239	protein_coding	protein_coding	Primitive & embryonic	3.72483	4.2782	12895
chr14	94768216	94770230	-	GSC	protein_coding	transcription_factor	Primitive & embryonic	3.72483	4.2782	12910
chr17	7856686	7885209	-	NAA38	protein_coding	protein_coding	Primitive & embryonic	2.31445	7.08976	12911
chr1	15490832	15524445	-	CASP9	protein_coding	protein_coding	Primitive & embryonic	2.51819	6.41396	12913
chr12	55636860	55637854	+	OR10P1	protein_coding	protein_coding	Primitive & embryonic	3.72483	4.2782	12914
chr22	42058354	42070830	-	NAGA	protein_coding	protein_coding	Primitive & embryonic	2.97986	5.3423	12919
chr11	3217944	3218813	-	MRGPRG	protein_coding	protein_coding	Primitive & embryonic	3.72483	4.2782	12921
chr3	39096659	39108363	-	GORASP1	protein_coding	protein_coding	Primitive & embryonic	2.69874	5.91402	12923
chr1	40620679	40665657	-	RIMS3	protein_coding	protein_coding	Primitive & embryonic	2.20557	7.4311	12924
chr19	362163	376670	-	THEG	protein_coding	protein_coding	Primitive & embryonic	2.69874	5.91402	12927
chr1	153373706	153375649	-	S100A12	protein_coding	protein_coding	Primitive & embryonic	3.72483	4.2782	12931
chr17	20009363	20314138	+	SPECC1	protein_coding	protein_coding	Primitive & embryonic	1.66432	9.2511	12932
chr3	52777592	52792062	+	ITIH1	protein_coding	protein_coding	Primitive & embryonic	2.59536	6.15305	12950
chr2	112721486	112742879	+	NT5DC4	protein_coding	protein_coding	Primitive & embryonic	2.59536	6.15305	12953
chr8	30732247	30766470	+	UBXN8	protein_coding	protein_coding	Primitive & embryonic	2.66059	5.99061	12959
chr3	122527924	122564577	-	PARP9	protein_coding	protein_coding	Primitive & embryonic	2.54165	6.3251	12960
chr1	203090654	203167404	+	ADORA1	protein_coding	protein_coding	Primitive & embryonic	2.01811	8.0473	13005
chr11	2268495	2270952	-	ASCL2	protein_coding	transcription_factor	Primitive & embryonic	2.97986	5.3423	13009
chr17	75318076	75405709	-	GRB2	protein_coding	protein_coding	Primitive & embryonic	1.97702	8.19424	13023
chr17	32444261	32483318	+	PSMD11	protein_coding	protein_coding	Primitive & embryonic	2.41227	6.63456	13051
chr8	144798876	144809144	+	ZNF517	protein_coding	transcription_factor	Primitive & embryonic	2.90345	5.39095	13104
chr19	44501677	44529788	-	CEACAM20	protein_coding	protein_coding	Primitive & embryonic	2.90345	5.39095	13105
chr22	19523024	19527545	-	CLDN5	protein_coding	protein_coding	Primitive & embryonic	3.07599	5.0394	13156
chr12	52424070	52434525	-	KRT75	protein_coding	protein_coding	Primitive & embryonic	3.07599	5.0394	13164
chr2	74211604	74363377	-	RP11-287D1.3	protein_coding	protein_coding	Primitive & embryonic	1.8845	8.28592	13171
chr3	139005806	139357046	+	MRPS22	protein_coding	protein_coding	Primitive & embryonic	1.65902	8.78728	13239
chr12	123973944	124088594	+	RP11-214K3.25	protein_coding	protein_coding	Primitive & embryonic	1.9031	8.11861	13264
chrX	2486414	2500967	-	ZBED1	protein_coding	transcription_factor	Primitive & embryonic	2.83796	5.44816	13271
chr2	119679203	119686507	+	TMEM177	protein_coding	protein_coding	Primitive & embryonic	2.83796	5.44816	13281
chr1	207053311	207081024	+	PFKFB2	protein_coding	protein_coding	Primitive & embryonic	2.38389	6.48909	13350
chr3	137764284	137766338	+	SOX14	protein_coding	transcription_factor	Primitive & embryonic	3.20908	4.75121	13351
chr17	79792132	79797116	-	CBX8	protein_coding	protein_coding	Primitive & embryonic	3.20908	4.75121	13365
chr15	45114321	45118421	+	DUOXA2	protein_coding	protein_coding	Primitive & embryonic	3.20908	4.75121	13367
chr14	105620506	105626066	-	IGHG4	protein_coding	IG_C_gene	Primitive & embryonic	3.20908	4.75121	13371
chr20	34844720	34872860	-	GGT7	protein_coding	protein_coding	Primitive & embryonic	2.7812	5.51222	13376
chr10	49131154	49134008	-	FAM170B	protein_coding	protein_coding	Primitive & embryonic	3.20908	4.75121	13379
chr5	154190730	154420984	+	GALNT10	protein_coding	protein_coding	Primitive & embryonic	1.62114	8.6223	13382
chr3	126704220	126960406	+	CHCHD6	protein_coding	protein_coding	Primitive & embryonic	1.65118	8.52839	13390
chr22	32149006	32159288	-	C22orf42	protein_coding	protein_coding	Primitive & embryonic	3.83125	4.02964	13391
chr15	80404351	80597937	+	ARNT2	protein_coding	transcription_factor	Primitive & embryonic	1.65767	8.52012	13392
chr20	23564732	23568749	-	CST9L	protein_coding	protein_coding	Primitive & embryonic	3.83125	4.02964	13395
chr22	36253010	36267525	+	APOL1	protein_coding	protein_coding	Primitive & embryonic	2.55417	5.98576	13399
chr9	37485935	37503697	+	POLR1E	protein_coding	protein_coding	Primitive & embryonic	2.73154	5.58184	13409
chr10	116663696	116669970	-	C10orf82	protein_coding	protein_coding	Primitive & embryonic	3.83125	4.02964	13419
chr7	76461701	76505991	+	DTX2	protein_coding	protein_coding	Primitive & embryonic	2.64877	5.73412	13451
chr17	43221429	43303256	-	AC109326.1	protein_coding	protein_coding	Primitive & embryonic	2.64877	5.73412	13457
chr7	1688119	1747954	+	ELFN1	protein_coding	protein_coding	Primitive & embryonic	2.13158	7.17145	13460
chr11	124865386	124881466	+	ROBO3	protein_coding	protein_coding	Primitive & embryonic	2.61391	5.81539	13483
chr15	79432516	79472290	+	KIAA1024	protein_coding	protein_coding	Primitive & embryonic	2.41406	6.29382	13513
chr12	8602166	8612871	-	AICDA	protein_coding	protein_coding	Primitive & embryonic	2.97986	5.07755	13537
chr1	150218417	150236156	-	ANP32E	protein_coding	protein_coding	Primitive & embryonic	2.97986	5.07755	13554
chr9	124777271	124814878	+	OLFML2A	protein_coding	protein_coding	Primitive & embryonic	2.28757	6.61747	13571
chr11	134331874	134376324	+	GLB1L2	protein_coding	protein_coding	Primitive & embryonic	2.24895	6.69518	13605
chr14	105891699	105891719	-	IGHD6-19	protein_coding	IG_D_gene	Primitive & embryonic	5.95972	3.1009	13609
chr14	105891191	105891207	-	IGHD1-20	protein_coding	IG_D_gene	Primitive & embryonic	5.95972	3.1009	13611
chr14	21621838	21622567	+	TRAV1-1	protein_coding	TR_V_gene	Primitive & embryonic	5.95972	3.1009	13617
chr4	169986598	170026408	-	MFAP3L	protein_coding	protein_coding	Primitive & embryonic	2.25659	6.59072	13694
chr15	64841889	64868007	+	PLEKHO2	protein_coding	protein_coding	Primitive & embryonic	2.36953	6.24724	13715
chr2	26562582	26579532	+	C2orf70	protein_coding	protein_coding	Primitive & embryonic	2.49063	5.91495	13777
chr10	97458324	97498758	-	MMS19	protein_coding	protein_coding	Primitive & embryonic	2.49063	5.91495	13779
chr1	225886696	225924278	-	RP4-559A3.7	protein_coding	protein_coding	Primitive & embryonic	2.49063	5.91495	13781
chr14	64704597	64750247	+	PLEKHG3	protein_coding	protein_coding	Primitive & embryonic	2.10091	6.9465	13788
chr5	136191468	136193134	-	AC009014.3	protein_coding	protein_coding	Primitive & embryonic	3.08261	4.77354	13790
chr2	74497517	74503316	-	LBX2	protein_coding	transcription_factor	Primitive & embryonic	3.08261	4.77354	13792
chr12	48147788	48157595	-	ASB8	protein_coding	protein_coding	Primitive & embryonic	3.08261	4.77354	13800
chr18	79863668	79899816	+	KCNG2	protein_coding	protein_coding	Primitive & embryonic	2.22793	6.5686	13806
chr1	110059994	110070700	-	ALX3	protein_coding	transcription_factor	Primitive & embryonic	3.08261	4.77354	13807
chr5	174724533	174730893	+	MSX2	protein_coding	transcription_factor	Primitive & embryonic	2.83087	5.1856	13810
chr17	9771434	9791297	-	DHRS7C	protein_coding	protein_coding	Primitive & embryonic	2.83087	5.1856	13813
chr12	53210567	53232256	-	RARG	protein_coding	transcription_factor	Primitive & embryonic	2.31767	6.30981	13839
chr18	46334224	46463140	+	RNF165	protein_coding	protein_coding	Primitive & embryonic	1.86721	7.44805	13911
chr6	24494852	24537207	+	ALDH5A1	protein_coding	protein_coding	Primitive & embryonic	2.32909	6.20806	13933
chr5	795607	850986	-	ZDHHC11	protein_coding	protein_coding	Primitive & embryonic	2.32909	6.20806	13936
chr9	16203935	16276313	-	C9orf92	protein_coding	protein_coding	Primitive & embryonic	1.99826	7.08489	13954
chr8	144051266	144060703	-	OPLAH	protein_coding	protein_coding	Primitive & embryonic	2.72074	5.32226	14003
chr16	81053497	81077213	-	C16orf46	protein_coding	protein_coding	Primitive & embryonic	2.72074	5.32226	14007
chr9	114323056	114326475	+	ORM1	protein_coding	protein_coding	Primitive & embryonic	3.45037	4.22638	14019
chr21	42843094	42879531	-	WDR4	protein_coding	protein_coding	Primitive & embryonic	2.4161	5.95234	14022
chr19	57571566	57578927	-	ZNF416	protein_coding	transcription_factor	Primitive & embryonic	3.45037	4.22638	14032
chr19	49022953	49036895	-	CTB-60B18.6	protein_coding	protein_coding	Primitive & embryonic	3.45037	4.22638	14036
chr19	46019153	46023065	-	PGLYRP1	protein_coding	protein_coding	Primitive & embryonic	3.45037	4.22638	14037
chr14	23306762	23311759	+	BCL2L2	protein_coding	protein_coding	Primitive & embryonic	3.45037	4.22638	14050
chr1	230747415	230802003	+	CAPN9	protein_coding	protein_coding	Primitive & embryonic	2.10607	6.72974	14055
chr1	161749770	161757162	+	DUSP12	protein_coding	protein_coding	Primitive & embryonic	3.45037	4.22638	14057
chr22	30925130	30968298	-	MORC2	protein_coding	protein_coding	Primitive & embryonic	2.34132	6.10678	14060
chr10	93566682	93604480	+	FFAR4	protein_coding	protein_coding	Primitive & embryonic	2.34132	6.10678	14063
chr4	184088706	184217961	-	ENPP6	protein_coding	protein_coding	Primitive & embryonic	1.8723	7.31839	14070
chr1	34792998	34795747	+	GJA4	protein_coding	protein_coding	Primitive & embryonic	3.97315	3.78677	14083
chr22	22513736	22520270	-	ZNF280A	protein_coding	transcription_factor	Primitive & embryonic	3.22818	4.48537	14093
chr19	40593166	40629818	+	LTBP4	protein_coding	protein_coding	Primitive & embryonic	2.12847	6.62591	14096
chr15	34343315	34357737	+	NUTM1	protein_coding	protein_coding	Primitive & embryonic	3.22818	4.48537	14107
chr5	154474972	154478264	-	HAND1	protein_coding	transcription_factor	Primitive & embryonic	2.97986	4.81211	14125
chr1	51287258	51345116	-	TTC39A	protein_coding	protein_coding	Primitive & embryonic	1.97522	6.99781	14143
chr17	46923128	46967000	+	GOSR2	protein_coding	protein_coding	Primitive & embryonic	2.2922	6.17535	14154
chr5	131949976	132011914	-	ACSL6	protein_coding	protein_coding	Primitive & embryonic	2.02478	6.84998	14160
chr3	10328008	10708007	-	ATP2B2	protein_coding	protein_coding	Primitive & embryonic	1.51066	7.65371	14216
chr11	64555626	64572875	+	SLC22A11	protein_coding	protein_coding	Primitive & embryonic	2.454	5.7603	14220
chr20	37179046	37241623	+	RPN2	protein_coding	protein_coding	Primitive & embryonic	2.09035	6.61918	14224
chr8	132024238	132085655	-	RP11-240B13.2	protein_coding	protein_coding	Primitive & embryonic	2.30262	6.07229	14264
chr12	56663343	56688408	-	PTGES3	protein_coding	protein_coding	Primitive & embryonic	2.36861	5.90591	14275
chr10	125788578	125823227	-	UROS	protein_coding	protein_coding	Primitive & embryonic	2.31377	5.9696	14340
chr9	133255176	133275214	-	ABO	protein_coding	protein_coding	Primitive & embryonic	2.49924	5.5732	14343
chr19	1461143	1479201	-	C19orf25	protein_coding	protein_coding	Primitive & embryonic	2.49924	5.5732	14346
chr9	96235306	96302152	-	HSD17B3	protein_coding	protein_coding	Primitive & embryonic	2.22737	6.12638	14371
chr10	84194650	84219621	+	CDHR1	protein_coding	protein_coding	Primitive & embryonic	2.52531	5.482	14398
chr10	98416199	98446947	-	HPS1	protein_coding	protein_coding	Primitive & embryonic	2.40044	5.70779	14416
chrX	1336616	1382689	+	IL3RA	protein_coding	protein_coding	Primitive & embryonic	2.55417	5.3927	14432
chr2	26173091	26189663	+	GAREM2	protein_coding	protein_coding	Primitive & embryonic	2.55417	5.3927	14438
chr19	8322584	8343262	-	KANK3	protein_coding	protein_coding	Primitive & embryonic	2.55417	5.3927	14443
chr13	113105788	113120678	+	F7	protein_coding	protein_coding	Primitive & embryonic	2.55417	5.3927	14450
chr2	70978380	70985499	+	ANKRD53	protein_coding	protein_coding	Primitive & embryonic	2.76182	4.98968	14453
chr1	26021780	26036464	+	EXTL1	protein_coding	protein_coding	Primitive & embryonic	2.55417	5.3927	14459
chr11	60699574	60715811	+	MS4A8	protein_coding	protein_coding	Primitive & embryonic	2.70896	5.0625	14477
chr17	50271406	50281485	+	TMEM92	protein_coding	protein_coding	Primitive & embryonic	2.58629	5.30564	14482
chr7	150990995	151014588	+	NOS3	protein_coding	protein_coding	Primitive & embryonic	2.27675	5.93955	14484
chr17	67825664	67984378	+	BPTF	protein_coding	transcription_factor	Primitive & embryonic	1.83178	6.90091	14487
chr19	18782773	18791314	-	COMP	protein_coding	protein_coding	Primitive & embryonic	2.66285	5.13995	14499
chr19	53909335	53943941	+	CACNG7	protein_coding	protein_coding	Primitive & embryonic	2.62228	5.22122	14507
chr7	158856578	158946189	+	WDR60	protein_coding	protein_coding	Primitive & embryonic	2.04333	6.40709	14533
chr7	101195007	101201021	-	MOGAT3	protein_coding	protein_coding	Primitive & embryonic	4.1718	3.55366	14544
chr6	44216939	44218236	+	MYMX	protein_coding	protein_coding	Primitive & embryonic	4.1718	3.55366	14551
chr5	140966235	141012344	+	PCDHAC2	protein_coding	protein_coding	Primitive & embryonic	2.43807	5.51321	14630
chr16	89919165	89936092	+	RP11-566K11.2	protein_coding	protein_coding	Primitive & embryonic	2.43807	5.51321	14633
chr12	389350	442638	+	CCDC77	protein_coding	protein_coding	Primitive & embryonic	2.43807	5.51321	14637
chr17	75588058	75626484	+	MYO15B	protein_coding	protein_coding	Primitive & embryonic	2.28687	5.83558	14642
chr21	39556442	39673137	+	B3GALT5	protein_coding	protein_coding	Primitive & embryonic	1.87731	6.62785	14669
chr12	105330710	105396097	+	C12orf75	protein_coding	protein_coding	Primitive & embryonic	2.04458	6.2977	14676
chr2	69960089	69962265	-	ASPRV1	protein_coding	protein_coding	Primitive & embryonic	3.25076	4.21875	14712
chr17	36210924	36212878	+	CCL4L2	protein_coding	protein_coding	Primitive & embryonic	3.25076	4.21875	14716
chr14	23099065	23104992	-	RP11-244E17.1	protein_coding	protein_coding	Primitive & embryonic	3.25076	4.21875	14724
chr12	7649400	7665893	-	APOBEC1	protein_coding	protein_coding	Primitive & embryonic	3.25076	4.21875	14729
chr5	132673986	132682676	+	IL4	protein_coding	protein_coding	Primitive & embryonic	2.97986	4.5459	14734
chr3	9945542	9952394	-	PRRT3	protein_coding	protein_coding	Primitive & embryonic	2.97986	4.5459	14739
chr17	50835410	50842348	+	WFIKKN2	protein_coding	protein_coding	Primitive & embryonic	2.97986	4.5459	14755
chr1	152302175	152325203	-	FLG	protein_coding	protein_coding	Primitive & embryonic	2.97986	4.5459	14775
chr7	44044640	44061714	+	DBNL	protein_coding	protein_coding	Primitive & embryonic	2.48322	5.32331	14778
chr9	87497228	87708631	+	DAPK1	protein_coding	protein_coding	Primitive & embryonic	1.55314	6.90216	14779
chr1	205657851	205680459	-	SLC45A3	protein_coding	protein_coding	Primitive & embryonic	2.30939	5.6287	14810
chr22	30694206	30907824	+	OSBP2	protein_coding	protein_coding	Primitive & embryonic	1.66318	6.76159	14819
chr6	29486697	29487956	-	MAS1L	protein_coding	protein_coding	Primitive & embryonic	4.46979	3.33882	14828
chr17	20579724	20580911	+	CDRT15L2	protein_coding	protein_coding	Primitive & embryonic	4.96643	3.16339	14836
chr17	63880224	63881935	-	GH2	protein_coding	protein_coding	Primitive & embryonic	4.46979	3.33882	14852
chr1	17308197	17364004	+	PADI4	protein_coding	protein_coding	Primitive & embryonic	2.21905	5.78916	14862
chr6	149942000	149949235	+	ULBP2	protein_coding	protein_coding	Primitive & embryonic	2.88956	4.59771	14889
chr1	227728657	227781226	+	SNAP47	protein_coding	protein_coding	Primitive & embryonic	2.03072	6.08422	14927
chr11	122977570	122981720	-	BSX	protein_coding	transcription_factor	Primitive & embryonic	2.81431	4.65912	14940
chr12	122471600	122500595	-	ZCCHC8	protein_coding	protein_coding	Primitive & embryonic	2.57086	5.05099	14975
chr1	54715822	54742657	+	TTC4	protein_coding	protein_coding	Primitive & embryonic	2.57086	5.05099	14978
chr11	63573195	63614369	-	PLA2G16	protein_coding	protein_coding	Primitive & embryonic	2.18929	5.77317	15001
chr13	112376319	112434689	+	SPACA7	protein_coding	protein_coding	Primitive & embryonic	2.60738	4.96485	15025
chr9	113410686	113429684	+	C9orf43	protein_coding	protein_coding	Primitive & embryonic	2.64877	4.88181	15028
chr17	15627960	15684300	-	TRIM16	protein_coding	protein_coding	Primitive & embryonic	2.13238	5.86164	15037
chr10	114239330	114291513	+	VWA2	protein_coding	protein_coding	Primitive & embryonic	2.13238	5.86164	15039
chr1	155169409	155187272	-	RP11-201K10.3	protein_coding	protein_coding	Primitive & embryonic	2.27037	5.59976	15045
chr16	15395754	15413268	+	MPV17L	protein_coding	protein_coding	Primitive & embryonic	2.69606	4.80254	15066
chr12	19404066	19518192	+	AEBP2	protein_coding	transcription_factor	Primitive & embryonic	1.82103	6.3671	15097
chr9	89605013	89606555	+	GADD45G	protein_coding	protein_coding	Primitive & embryonic	3.09906	4.23924	15148
chr19	19255641	19262796	-	HAPLN4	protein_coding	protein_coding	Primitive & embryonic	3.09906	4.23924	15149
chr17	7023020	7029642	+	BCL6B	protein_coding	transcription_factor	Primitive & embryonic	3.09906	4.23924	15152
chr12	51887960	51891654	+	ANKRD33	protein_coding	protein_coding	Primitive & embryonic	3.09906	4.23924	15157
chr2	105264414	105330034	-	TGFBRAP1	protein_coding	protein_coding	Primitive & embryonic	2.08845	5.85538	15169
chrX	150363284	150514178	+	MAMLD1	protein_coding	protein_coding	Primitive & embryonic	1.75286	6.39695	15170
chr20	45363510	45410068	+	SYS1-DBNDD2	protein_coding	protein_coding	Primitive & embryonic	2.2349	5.57667	15171
chr3	49940007	50077249	+	RBM6	protein_coding	protein_coding	Primitive & embryonic	1.88725	6.1519	15181
chr18	11688956	11885685	+	GNAL	protein_coding	protein_coding	Primitive & embryonic	1.69701	6.40973	15186
chr20	46557823	46670139	-	SLC13A3	protein_coding	protein_coding	Primitive & embryonic	1.82499	6.23404	15196
chr12	110281116	110351090	+	ATP2A2	protein_coding	protein_coding	Primitive & embryonic	1.96043	6.02703	15197
chr20	43507680	43541894	+	L3MBTL1	protein_coding	transcription_factor	Primitive & embryonic	2.35031	5.32178	15206
chr6	13357830	13487555	-	GFOD1	protein_coding	protein_coding	Primitive & embryonic	1.61244	6.42923	15214
chr3	46712115	46812574	-	RP11-316F12.1	protein_coding	protein_coding	Primitive & embryonic	2.05014	5.85943	15217
chr14	20584340	20609795	-	RP11-14J7.7	protein_coding	protein_coding	Primitive & embryonic	2.49225	4.97955	15308
chr7	143353400	143362752	-	FAM131B	protein_coding	protein_coding	Primitive & embryonic	2.97986	4.27882	15319
chr20	23602410	23605876	-	CST9	protein_coding	protein_coding	Primitive & embryonic	2.97986	4.27882	15361
chr2	236165236	236168369	-	GBX2	protein_coding	transcription_factor	Primitive & embryonic	2.97986	4.27882	15363
chr19	45864260	45873797	+	FOXA3	protein_coding	transcription_factor	Primitive & embryonic	2.97986	4.27882	15366
chr19	18607430	18621039	+	TMEM59L	protein_coding	protein_coding	Primitive & embryonic	2.97986	4.27882	15371
chr12	100357079	100422059	+	SLC17A8	protein_coding	protein_coding	Primitive & embryonic	2.09396	5.63658	15402
chr8	23084403	23115536	+	RP11-875O11.4	protein_coding	protein_coding	Primitive & embryonic	2.52142	4.887	15403
chr7	130070510	130135720	+	KLHDC10	protein_coding	protein_coding	Primitive & embryonic	2.01714	5.76207	15417
chr12	112013316	112023451	+	ERP29	protein_coding	protein_coding	Primitive & embryonic	2.97986	4.27882	15427
chr9	121821928	122093606	-	TTLL11	protein_coding	protein_coding	Primitive & embryonic	1.49813	6.315	15432
chr3	184031544	184039369	+	HTR3D	protein_coding	protein_coding	Primitive & embryonic	3.27785	3.95126	15437
chr19	51491364	51501789	-	SIGLEC12	protein_coding	protein_coding	Primitive & embryonic	3.27785	3.95126	15440
chr11	67627938	67629930	-	NUDT8	protein_coding	protein_coding	Primitive & embryonic	2.97986	4.27882	15445
chr17	8753106	8758559	-	SPDYE4	protein_coding	protein_coding	Primitive & embryonic	3.27785	3.95126	15452
chr1	975204	982093	-	PERM1	protein_coding	protein_coding	Primitive & embryonic	2.97986	4.27882	15476
chrX	151176653	151181465	+	GPR50	protein_coding	protein_coding	Primitive & embryonic	3.57583	3.70207	15481
chr7	30771417	30892387	+	FAM188B	protein_coding	protein_coding	Primitive & embryonic	1.70904	6.13909	15504
chr19	44891220	44903689	+	TOMM40	protein_coding	protein_coding	Primitive & embryonic	3.57583	3.70207	15511
chr16	84368527	84464187	+	ATP2C2	protein_coding	protein_coding	Primitive & embryonic	1.9028	5.89355	15545
chr15	40281444	40282586	-	ANKRD63	protein_coding	protein_coding	Primitive & embryonic	3.57583	3.70207	15547
chr17	38869859	38921770	+	LASP1	protein_coding	protein_coding	Primitive & embryonic	1.94684	5.82259	15562
chr22	18110793	18131731	+	TUBA8	protein_coding	protein_coding	Primitive & embryonic	2.55417	4.79653	15569
chr20	1113263	1167782	+	PSMF1	protein_coding	protein_coding	Primitive & embryonic	2.17882	5.43725	15574
chr16	50693588	50731819	+	NOD2	protein_coding	protein_coding	Primitive & embryonic	2.17882	5.43725	15576
chr17	28394756	28406210	-	SLC46A1	protein_coding	protein_coding	Primitive & embryonic	2.55417	4.79653	15581
chr8	144473412	144476335	-	FOXH1	protein_coding	transcription_factor	Primitive & embryonic	2.88374	4.33197	15586
chr22	31134809	31140607	-	PLA2G3	protein_coding	protein_coding	Primitive & embryonic	2.88374	4.33197	15592
chr16	2963944	2968380	+	KREMEN2	protein_coding	protein_coding	Primitive & embryonic	2.88374	4.33197	15595
chr11	64359148	64372215	+	RPS6KA4	protein_coding	protein_coding	Primitive & embryonic	2.40311	5.02076	15616
chr20	56358915	56368663	+	FAM210B	protein_coding	protein_coding	Primitive & embryonic	2.59118	4.70855	15639
chr2	241776825	241804208	+	GAL3ST2	protein_coding	protein_coding	Primitive & embryonic	2.26319	5.25934	15656
chr22	17359949	17553332	+	CECR2	protein_coding	protein_coding	Primitive & embryonic	1.68201	6.0396	15677
chr3	9363052	9386791	+	THUMPD3	protein_coding	protein_coding	Primitive & embryonic	2.63337	4.62361	15680
chr22	49900229	49918458	-	ALG12	protein_coding	protein_coding	Primitive & embryonic	2.63337	4.62361	15682
chr17	44959693	44968071	-	C1QL1	protein_coding	protein_coding	Primitive & embryonic	2.63337	4.62361	15684
chr18	59267035	59273393	-	RAX	protein_coding	transcription_factor	Primitive & embryonic	2.80457	4.3951	15687
chr12	52285913	52291534	-	KRT81	protein_coding	protein_coding	Primitive & embryonic	2.80457	4.3951	15689
chr9	114060127	114078472	-	AMBP	protein_coding	protein_coding	Primitive & embryonic	2.33206	5.0806	15695
chr17	15502264	15563544	-	TVP23C	protein_coding	protein_coding	Primitive & embryonic	2.33206	5.0806	15698
chr6	10397872	10419638	-	TFAP2A	protein_coding	transcription_factor	Primitive & embryonic	2.12426	5.42066	15722
chr5	140926893	141012344	+	PCDHAC1	protein_coding	protein_coding	Primitive & embryonic	2.12426	5.42066	15726
chr2	95274453	95291308	+	PROM2	protein_coding	protein_coding	Primitive & embryonic	2.68187	4.5424	15727
chr16	22297375	22335101	+	POLR3E	protein_coding	protein_coding	Primitive & embryonic	2.12426	5.42066	15729
chr16	2148624	2154165	+	RAB26	protein_coding	protein_coding	Primitive & embryonic	2.68187	4.5424	15733
chr1	160367067	160372848	+	NHLH1	protein_coding	transcription_factor	Primitive & embryonic	2.68187	4.5424	15736
chr22	19175575	19178830	-	SLC25A1	protein_coding	protein_coding	Primitive & embryonic	2.73825	4.46582	15740
chr19	49335400	49340606	+	CD37	protein_coding	protein_coding	Primitive & embryonic	2.73825	4.46582	15742
chr5	10564468	10657816	+	ANKRD33B	protein_coding	protein_coding	Primitive & embryonic	1.71603	5.93657	15794
chr12	47709734	47725567	-	ENDOU	protein_coding	protein_coding	Primitive & embryonic	2.44774	4.82489	15852
chr1	159951492	159954254	-	SLAMF9	protein_coding	protein_coding	Primitive & embryonic	3.10942	3.97054	15942
chr6	17393216	17557792	+	CAP2	protein_coding	protein_coding	Primitive & embryonic	1.69954	5.83281	15951
chr15	74541177	74598131	+	ARID3B	protein_coding	transcription_factor	Primitive & embryonic	2.01941	5.43173	15969
chr17	68259182	68422731	+	ARSG	protein_coding	protein_coding	Primitive & embryonic	1.65437	5.85221	15970
chr1	212950594	212991585	+	VASH2	protein_coding	protein_coding	Primitive & embryonic	2.01941	5.43173	15973
chr2	238060889	238099413	+	SCLY	protein_coding	protein_coding	Primitive & embryonic	2.16122	5.20978	15979
chr17	4163907	4263977	-	ANKFY1	protein_coding	protein_coding	Primitive & embryonic	1.82637	5.64587	16004
chr5	151742822	151772532	-	ATOX1	protein_coding	protein_coding	Primitive & embryonic	2.19942	5.11364	16005
chr5	132369752	132395614	+	SLC22A5	protein_coding	protein_coding	Primitive & embryonic	2.19942	5.11364	16008
chr8	27633868	27676776	+	SCARA3	protein_coding	protein_coding	Primitive & embryonic	1.90867	5.54639	16015
chr6	42224931	42452051	-	TRERF1	protein_coding	transcription_factor	Primitive & embryonic	1.50523	5.86206	16026
chr9	135614240	135618952	+	RP11-98L5.5	protein_coding	protein_coding	Primitive & embryonic	2.97986	4.01074	16099
chr9	128120693	128128462	-	PTGES2	protein_coding	protein_coding	Primitive & embryonic	2.97986	4.01074	16105
chr20	44745780	44752313	+	KCNK15	protein_coding	protein_coding	Primitive & embryonic	2.97986	4.01074	16136
chr2	112138385	112188216	+	FBLN7	protein_coding	protein_coding	Primitive & embryonic	1.97129	5.35378	16137
chr19	18434388	18438301	-	ISYNA1	protein_coding	protein_coding	Primitive & embryonic	2.97986	4.01074	16140
chr3	58505136	58537319	-	ACOX2	protein_coding	protein_coding	Primitive & embryonic	2.25503	4.91821	16141
chr6	138404219	138422197	+	HEBP2	protein_coding	protein_coding	Primitive & embryonic	2.53605	4.5423	16144
chr2	24010081	24026775	+	MFSD2B	protein_coding	protein_coding	Primitive & embryonic	2.53605	4.5423	16147
chr4	1071478	1113562	-	RNF212	protein_coding	protein_coding	Primitive & embryonic	2.13773	5.09289	16148
chr17	40388516	40417950	-	TOP2A	protein_coding	protein_coding	Primitive & embryonic	2.53605	4.5423	16150
chr20	45948653	45972172	-	ZNF335	protein_coding	transcription_factor	Primitive & embryonic	2.13773	5.09289	16151
chr17	4997948	5028401	+	KIF1C	protein_coding	protein_coding	Primitive & embryonic	2.53605	4.5423	16153
chr17	74924275	74933911	+	OTOP2	protein_coding	protein_coding	Primitive & embryonic	2.97986	4.01074	16159
chr22	38861450	38872314	-	CBX6	protein_coding	protein_coding	Primitive & embryonic	2.4048	4.67546	16192
chr15	65381464	65423072	-	IGDCC4	protein_coding	protein_coding	Primitive & embryonic	2.11073	5.08842	16210
chr6	31777518	31795953	-	VARS	protein_coding	protein_coding	Primitive & embryonic	2.57352	4.45237	16221
chr21	32291813	32312290	+	MRAP	protein_coding	protein_coding	Primitive & embryonic	2.87711	4.06541	16228
chr12	56951431	56958319	-	RDH16	protein_coding	protein_coding	Primitive & embryonic	2.87711	4.06541	16231
chr1	50417550	50423500	-	DMRTA2	protein_coding	transcription_factor	Primitive & embryonic	2.87711	4.06541	16233
chr3	38039205	38123549	+	DLEC1	protein_coding	protein_coding	Primitive & embryonic	1.87413	5.39089	16247
chr6	149916878	149923078	-	RAET1G	protein_coding	protein_coding	Primitive & embryonic	2.61646	4.36538	16254
chr15	30357766	30393549	-	CHRFAM7A	protein_coding	protein_coding	Primitive & embryonic	3.66752	3.44125	16258
chr15	90266317	90314499	+	RP11-697E2.12	protein_coding	protein_coding	Primitive & embryonic	2.21579	4.8983	16282
chr2	171999583	172082430	+	METAP1D	protein_coding	protein_coding	Primitive & embryonic	1.89448	5.34766	16289
chr17	82418318	82442645	+	HEXDC	protein_coding	protein_coding	Primitive & embryonic	2.32802	4.73659	16311
chr12	53479669	53499615	-	MAP3K12	protein_coding	protein_coding	Primitive & embryonic	2.32802	4.73659	16312
chrX	73447254	73455245	+	CDX4	protein_coding	transcription_factor	Primitive & embryonic	3.31096	3.6828	16315
chrX	1591593	1602514	+	AKAP17A	protein_coding	protein_coding	Primitive & embryonic	2.66619	4.28205	16317
chr4	4859666	4863936	+	MSX1	protein_coding	transcription_factor	Primitive & embryonic	2.66619	4.28205	16322
chr22	31122923	31134696	+	INPP5J	protein_coding	protein_coding	Primitive & embryonic	2.66619	4.28205	16325
chr11	20156155	20160613	-	DBX1	protein_coding	transcription_factor	Primitive & embryonic	2.66619	4.28205	16331
chr22	50502949	50507691	-	LMF2	protein_coding	protein_coding	Primitive & embryonic	3.31096	3.6828	16336
chr16	15395950	15515333	+	RP11-1021N1.1	protein_coding	protein_coding	Primitive & embryonic	1.791	5.43532	16350
chr9	137582079	137590490	-	ZMYND19	protein_coding	protein_coding	Primitive & embryonic	2.79362	4.13049	16365
chr8	144466043	144474202	+	KIFC2	protein_coding	protein_coding	Primitive & embryonic	2.79362	4.13049	16366
chr5	10441524	10465024	+	ROPN1L	protein_coding	protein_coding	Primitive & embryonic	2.26637	4.81214	16371
chr1	154993588	154994142	+	LENEP	protein_coding	protein_coding	Primitive & embryonic	3.31096	3.6828	16374
chr1	1702881	1724324	-	CDK11A	protein_coding	protein_coding	Primitive & embryonic	2.79362	4.13049	16377
chr5	149358007	149369653	+	PCYOX1L	protein_coding	protein_coding	Primitive & embryonic	2.72444	4.20332	16415
chr11	45921621	45929096	+	GYLTL1B	protein_coding	protein_coding	Primitive & embryonic	2.72444	4.20332	16419
chr9	124011610	124033301	+	LHX2	protein_coding	transcription_factor	Primitive & embryonic	2.42803	4.57649	16425
chr16	84145317	84177918	+	DNAAF1	protein_coding	protein_coding	Primitive & embryonic	2.42803	4.57649	16428
chr15	43276280	43302255	-	TGM7	protein_coding	protein_coding	Primitive & embryonic	2.42803	4.57649	16432
chr18	49562031	49599182	+	LIPG	protein_coding	protein_coding	Primitive & embryonic	2.04176	5.09358	16447
chr12	62643982	62935037	-	PPM1H	protein_coding	protein_coding	Primitive & embryonic	1.46244	5.56497	16468
chr1	183555563	183590876	-	NCF2	protein_coding	protein_coding	Primitive & embryonic	2.11474	4.97857	16488
chr7	99616948	99632407	+	ZSCAN25	protein_coding	transcription_factor	Primitive & embryonic	2.34481	4.63347	16530
chr6	109462594	109483237	-	ZBTB24	protein_coding	transcription_factor	Primitive & embryonic	2.34481	4.63347	16531
chr16	14833681	14896160	+	NOMO1	protein_coding	protein_coding	Primitive & embryonic	2.34481	4.63347	16536
chr1	248810451	248826633	-	SH3BP5L	protein_coding	protein_coding	Primitive & embryonic	2.34481	4.63347	16538
chr11	68707440	68751564	-	MTL5	protein_coding	protein_coding	Primitive & embryonic	2.14827	4.8742	16551
chr10	650077	669581	+	PRR26	protein_coding	protein_coding	Primitive & embryonic	2.27872	4.70636	16567
chr12	51093663	51172881	-	TFCP2	protein_coding	transcription_factor	Primitive & embryonic	2.04333	4.98297	16608
chr2	241087099	241102295	-	MTERF4	protein_coding	transcription_factor	Primitive & embryonic	2.48322	4.38264	16649
chr3	14493206	14556075	-	GRIP2	protein_coding	protein_coding	Primitive & embryonic	1.92683	5.07005	16663
chr5	1253167	1295047	-	TERT	protein_coding	protein_coding	Primitive & embryonic	2.09224	4.86676	16670
chr2	231198580	231373895	+	ARMC9	protein_coding	protein_coding	Primitive & embryonic	1.59803	5.32286	16692
chr7	100679507	100693968	-	GIGYF1	protein_coding	protein_coding	Primitive & embryonic	2.2922	4.60093	16709
chr16	14975012	15139339	+	PDXDC1	protein_coding	protein_coding	Primitive & embryonic	1.64108	5.28419	16742
chr7	101170493	101180276	-	NAT16	protein_coding	protein_coding	Primitive & embryonic	2.51633	4.28834	16755
chr11	63552770	63563383	-	HRASLS2	protein_coding	protein_coding	Primitive & embryonic	2.51633	4.28834	16756
chr1	145719471	145739153	+	CD160	protein_coding	protein_coding	Primitive & embryonic	2.51633	4.28834	16757
chr1	167094045	167129129	+	DUSP27	protein_coding	protein_coding	Primitive & embryonic	2.19569	4.66676	16786
chr9	135546139	135549969	+	OBP2A	protein_coding	protein_coding	Primitive & embryonic	3.12176	3.70058	16796
chr19	46229752	46231243	+	IGFL1	protein_coding	protein_coding	Primitive & embryonic	3.12176	3.70058	16806
chr17	1270559	1271460	+	BHLHA9	protein_coding	transcription_factor	Primitive & embryonic	3.12176	3.70058	16812
chr16	2798485	2805302	+	PRSS41	protein_coding	protein_coding	Primitive & embryonic	3.12176	3.70058	16813
chr13	51813347	51845175	-	RP11-327P2.7	protein_coding	protein_coding	Primitive & embryonic	2.12358	4.75867	16817
chr19	15380048	15419054	-	AKAP8L	protein_coding	transcription_factor	Primitive & embryonic	2.09573	4.75636	16858
chr5	137617500	137736090	-	KLHL3	protein_coding	protein_coding	Primitive & embryonic	1.67163	5.15774	16864
chr3	185506262	185552613	-	LIPH	protein_coding	protein_coding	Primitive & embryonic	2.1604	4.65539	16870
chr19	55428740	55442863	-	SHISA7	protein_coding	protein_coding	Primitive & embryonic	2.55417	4.19632	16881
chr11	134224645	134247792	+	VPS26B	protein_coding	protein_coding	Primitive & embryonic	2.30699	4.4959	16898
chr1	34166883	34219131	+	C1orf94	protein_coding	protein_coding	Primitive & embryonic	2.30699	4.4959	16901
chr12	109116595	109268226	+	ACACB	protein_coding	protein_coding	Primitive & embryonic	1.76584	5.0705	16906
chr10	44370165	44385092	-	CXCL12	protein_coding	protein_coding	Primitive & embryonic	2.40681	4.32872	16939
chr19	43796241	43820634	-	LYPD5	protein_coding	protein_coding	Primitive & embryonic	2.59783	4.10713	16953
chr9	114656304	114657812	-	RP11-402G3.5	protein_coding	protein_coding	Primitive & embryonic	2.97986	3.74152	16965
chr7	100169606	100177367	-	GPC2	protein_coding	protein_coding	Primitive & embryonic	2.97986	3.74152	16972
chr3	46574534	46581860	+	TDGF1	protein_coding	protein_coding	Primitive & embryonic	2.97986	3.74152	16988
chr5	3596054	3601403	+	IRX1	protein_coding	transcription_factor	Primitive & embryonic	2.64877	4.0215	17016
chr11	11963106	12009370	-	DKK3	protein_coding	protein_coding	Primitive & embryonic	1.84281	4.89486	17027
chr17	16415542	16437003	+	TRPV2	protein_coding	protein_coding	Primitive & embryonic	2.32328	4.39136	17028
chr9	135561758	135566955	+	PAEP	protein_coding	protein_coding	Primitive & embryonic	2.8695	3.79795	17032
chr7	130380371	130388088	+	CPA1	protein_coding	protein_coding	Primitive & embryonic	2.8695	3.79795	17039
chr7	128672292	128687872	+	FAM71F2	protein_coding	protein_coding	Primitive & embryonic	2.8695	3.79795	17042
chr9	93121489	93134288	-	NINJ1	protein_coding	protein_coding	Primitive & embryonic	2.25747	4.46932	17047
chr20	63520724	63522206	+	PPDPF	protein_coding	protein_coding	Primitive & embryonic	2.8695	3.79795	17050
chr9	78297143	78330093	+	PSAT1	protein_coding	protein_coding	Primitive & embryonic	2.25747	4.46932	17051
chr17	41363494	41369800	-	KRT33B	protein_coding	protein_coding	Primitive & embryonic	2.8695	3.79795	17055
chr17	18476774	18494945	+	LGALS9C	protein_coding	protein_coding	Primitive & embryonic	2.8695	3.79795	17060
chr1	12716143	12728400	+	AADACL3	protein_coding	protein_coding	Primitive & embryonic	2.8695	3.79795	17065
chr3	128064785	128153914	-	RUVBL1	protein_coding	protein_coding	Primitive & embryonic	1.76827	4.93402	17088
chr4	186227402	186258471	+	KLKB1	protein_coding	protein_coding	Primitive & embryonic	2.70896	3.9404	17094
chr2	27136848	27139410	-	PRR30	protein_coding	protein_coding	Primitive & embryonic	3.79255	3.18266	17107
chr19	49423749	49428818	+	GFY	protein_coding	protein_coding	Primitive & embryonic	3.79255	3.18266	17109
chr7	30752137	30892081	+	INMT-FAM188B	protein_coding	protein_coding	Primitive & embryonic	1.59457	5.01692	17111
chr10	80537902	80646560	+	SH2D4B	protein_coding	protein_coding	Primitive & embryonic	1.86241	4.84577	17116
chr2	219054420	219060467	-	IHH	protein_coding	protein_coding	Primitive & embryonic	2.7812	3.86522	17139
chr17	28703197	28711854	-	PROCA1	protein_coding	protein_coding	Primitive & embryonic	2.7812	3.86522	17145
chr16	55323760	55330760	+	IRX6	protein_coding	transcription_factor	Primitive & embryonic	2.7812	3.86522	17149
chr15	66490135	66497750	-	SNAPC5	protein_coding	transcription_factor	Primitive & embryonic	2.7812	3.86522	17152
chr11	75240905	75243697	+	TPBGL	protein_coding	protein_coding	Primitive & embryonic	2.7812	3.86522	17154
chr11	6595075	6603620	-	RRP8	protein_coding	protein_coding	Primitive & embryonic	2.7812	3.86522	17162
chr17	10300865	10373130	-	MYH13	protein_coding	protein_coding	Primitive & embryonic	2.00568	4.6659	17211
chr14	90061765	90185857	+	KCNK13	protein_coding	protein_coding	Primitive & embryonic	1.81383	4.866	17213
chr3	127193131	127198185	+	C3orf56	protein_coding	protein_coding	Primitive & embryonic	3.35234	3.41326	17224
chr21	44697172	44698044	+	KRTAP10-12	protein_coding	protein_coding	Primitive & embryonic	3.35234	3.41326	17231
chr19	3769089	3772221	-	RAX2	protein_coding	transcription_factor	Primitive & embryonic	3.35234	3.41326	17234
chr17	17843511	17972410	-	TOM1L2	protein_coding	protein_coding	Primitive & embryonic	1.62139	4.96543	17253
chr13	24680577	24712493	+	ATP12A	protein_coding	protein_coding	Primitive & embryonic	2.27037	4.36262	17298
chr17	21126652	21192030	+	DHRS7B	protein_coding	protein_coding	Primitive & embryonic	1.93691	4.72134	17299
chr20	5911430	5925361	+	CHGB	protein_coding	protein_coding	Primitive & embryonic	2.46162	4.1311	17327
chr5	150660882	150679365	+	MYOZ3	protein_coding	protein_coding	Primitive & embryonic	2.3614	4.18411	17414
chr16	67229389	67247658	-	FHOD1	protein_coding	protein_coding	Primitive & embryonic	2.3614	4.18411	17416
chr1	212686418	212699985	-	BATF3	protein_coding	transcription_factor	Primitive & embryonic	2.3614	4.18411	17417
chr10	5943639	5977611	-	IL15RA	protein_coding	protein_coding	Primitive & embryonic	1.98657	4.56585	17431
chr4	24998847	25030879	-	LGI2	protein_coding	protein_coding	Primitive & embryonic	2.18243	4.32706	17494
chr13	114179250	114223084	+	RP11-569D9.5	protein_coding	protein_coding	Primitive & embryonic	2.07897	4.42455	17510
chr5	139341832	139369698	+	PAIP2	protein_coding	protein_coding	Primitive & embryonic	2.38389	4.08167	17533
chr12	2959330	3040665	+	TEAD4	protein_coding	transcription_factor	Primitive & embryonic	1.86797	4.60342	17537
chr17	38297023	38323218	+	MRPL45	protein_coding	protein_coding	Primitive & embryonic	2.38389	4.08167	17541
chr12	12357121	12469694	+	BORCS5	protein_coding	protein_coding	Primitive & embryonic	1.67196	4.71166	17543
chr16	249547	269943	+	AC004754.3	protein_coding	protein_coding	Primitive & embryonic	2.53288	3.94046	17545
chr12	49332411	49337188	-	C1QL4	protein_coding	protein_coding	Primitive & embryonic	2.53288	3.94046	17546
chr10	84245053	84259960	+	RGR	protein_coding	protein_coding	Primitive & embryonic	2.53288	3.94046	17547
chr6	2948171	2972165	-	SERPINB6	protein_coding	protein_coding	Primitive & embryonic	2.1455	4.31801	17549
chr20	56629302	56639283	+	TFAP2C	protein_coding	transcription_factor	Primitive & embryonic	2.30024	4.15023	17574
chr1	111722064	111739424	-	FAM212B	protein_coding	protein_coding	Primitive & embryonic	2.30024	4.15023	17577
chr6	41228324	41238382	+	TREML4	protein_coding	protein_coding	Primitive & embryonic	3.1367	3.42915	17590
chr22	22098700	22099212	+	IGLV8-61	protein_coding	IG_V_gene	Primitive & embryonic	3.1367	3.42915	17593
chr21	44591268	44592505	-	KRTAP10-6	protein_coding	protein_coding	Primitive & embryonic	3.1367	3.42915	17595
chr19	35867899	35879526	+	APLP1	protein_coding	protein_coding	Primitive & embryonic	3.1367	3.42915	17603
chr17	36103590	36105621	+	CCL4	protein_coding	protein_coding	Primitive & embryonic	3.1367	3.42915	17612
chr8	28021964	28083871	-	NUGGC	protein_coding	protein_coding	Primitive & embryonic	1.95045	4.48296	17626
chr17	35731649	35743521	+	RASL10B	protein_coding	protein_coding	Primitive & embryonic	2.57718	3.84889	17645
chr1	26159020	26163962	+	FAM110D	protein_coding	protein_coding	Primitive & embryonic	2.57718	3.84889	17649
chr17	55265012	55325065	+	HLF	protein_coding	transcription_factor	Primitive & embryonic	1.8036	4.54272	17721
chr4	48483343	48489196	+	SLC10A4	protein_coding	protein_coding	Primitive & embryonic	2.62929	3.76074	17748
chr1	168079543	168137667	-	GPR161	protein_coding	protein_coding	Primitive & embryonic	1.81208	4.51456	17750
chr2	232869014	232876406	+	C2orf82	protein_coding	protein_coding	Primitive & embryonic	2.62929	3.76074	17753
chr2	231395543	231401164	+	B3GNT7	protein_coding	protein_coding	Primitive & embryonic	2.62929	3.76074	17755
chr8	141514638	141518737	+	AC138647.1	protein_coding	protein_coding	Primitive & embryonic	2.97986	3.47097	17785
chr21	44579455	44580604	-	KRTAP10-5	protein_coding	protein_coding	Primitive & embryonic	2.97986	3.47097	17794
chr13	23979805	24307069	+	SPATA13	protein_coding	protein_coding	Primitive & embryonic	1.38045	4.59323	17816
chrX	119399060	119454478	+	SLC25A43	protein_coding	protein_coding	Primitive & embryonic	2.11727	4.20267	17823
chr1	155169408	155173333	-	KRTCAP2	protein_coding	protein_coding	Primitive & embryonic	2.97986	3.47097	17863
chr19	38878555	38899862	-	SIRT2	protein_coding	protein_coding	Primitive & embryonic	2.20051	4.10823	17876
chr11	117232625	117285686	+	RNF214	protein_coding	protein_coding	Primitive & embryonic	2.20051	4.10823	17878
chr11	196738	200258	+	ODF3	protein_coding	protein_coding	Primitive & embryonic	3.97315	2.92861	17881
chr19	51331818	51342124	-	VSIG10L	protein_coding	protein_coding	Primitive & embryonic	2.69149	3.67703	17892
chr18	77250549	77277896	+	GALR1	protein_coding	protein_coding	Primitive & embryonic	2.43807	3.88008	17901
chr17	36601572	36608971	+	MRM1	protein_coding	protein_coding	Primitive & embryonic	2.43807	3.88008	17906
chr16	8569500	8590193	-	TMEM114	protein_coding	protein_coding	Primitive & embryonic	2.43807	3.88008	17912
chr11	68261335	68271962	-	C11orf24	protein_coding	protein_coding	Primitive & embryonic	2.43807	3.88008	17916
chr8	38143649	38151265	-	STAR	protein_coding	protein_coding	Primitive & embryonic	2.76701	3.59922	17941
chr12	49836039	49843129	-	BCDIN3D	protein_coding	protein_coding	Primitive & embryonic	2.76701	3.59922	17954
chr12	49293702	49298686	+	PRPH	protein_coding	protein_coding	Primitive & embryonic	2.76701	3.59922	17956
chr11	124747472	124752238	-	VSIG2	protein_coding	protein_coding	Primitive & embryonic	2.76701	3.59922	17959
chr6	170290703	170405348	+	FAM120B	protein_coding	protein_coding	Primitive & embryonic	1.71666	4.46494	17974
chr2	72942036	73071836	-	SFXN5	protein_coding	protein_coding	Primitive & embryonic	1.59075	4.49878	17996
chr19	35351552	35353862	+	FFAR1	protein_coding	protein_coding	Primitive & embryonic	2.86067	3.52943	17999
chr7	5282930	5306870	+	SLC29A4	protein_coding	protein_coding	Primitive & embryonic	2.33715	3.93971	18021
chr6	42155406	42180049	+	GUCA1A	protein_coding	protein_coding	Primitive & embryonic	2.33715	3.93971	18023
chr1	153330120	153348840	-	PGLYRP4	protein_coding	protein_coding	Primitive & embryonic	2.33715	3.93971	18025
chr15	99098217	99135593	+	SYNM	protein_coding	protein_coding	Primitive & embryonic	1.96671	4.24489	18047
chr1	160400586	160428678	+	VANGL2	protein_coding	protein_coding	Primitive & embryonic	1.93139	4.27761	18052
chr15	63907923	64046322	-	DAPK2	protein_coding	protein_coding	Primitive & embryonic	1.54297	4.46808	18064
chr17	46851586	46886730	+	WNT9B	protein_coding	protein_coding	Primitive & embryonic	2.12264	4.09158	18073
chr1	119619422	119647773	-	ZNF697	protein_coding	transcription_factor	Primitive & embryonic	2.12264	4.09158	18077
chr2	17539126	17655528	+	VSNL1	protein_coding	protein_coding	Primitive & embryonic	1.61206	4.42342	18092
chrX	149688824	149717266	+	MAGEA11	protein_coding	protein_coding	Primitive & embryonic	2.4711	3.78147	18104
chr17	76540033	76543838	+	PRCD	protein_coding	protein_coding	Primitive & embryonic	2.4711	3.78147	18110
chr1	1001138	1014541	+	ISG15	protein_coding	protein_coding	Primitive & embryonic	2.4711	3.78147	18116
chr3	52451102	52454070	-	TNNC1	protein_coding	protein_coding	Primitive & embryonic	3.40556	3.14254	18118
chr13	23979700	24321031	+	RP11-307N16.6	protein_coding	protein_coding	Primitive & embryonic	1.36887	4.4548	18128
chr10	127737235	127741186	+	FOXI2	protein_coding	transcription_factor	Primitive & embryonic	3.40556	3.14254	18137
chr1	15742422	15747982	+	TMEM82	protein_coding	protein_coding	Primitive & embryonic	3.40556	3.14254	18145
chr12	64264762	64390691	-	C12orf56	protein_coding	protein_coding	Primitive & embryonic	1.8047	4.29832	18159
chr17	32266176	32324661	+	RHBDL3	protein_coding	protein_coding	Primitive & embryonic	1.85943	4.27428	18162
chr1	24356999	24415097	-	STPG1	protein_coding	protein_coding	Primitive & embryonic	1.87165	4.25037	18166
chr6	36854827	36875024	-	PPIL1	protein_coding	protein_coding	Primitive & embryonic	2.27553	3.91021	18181
chr1	246724047	246768137	+	SCCPDH	protein_coding	protein_coding	Primitive & embryonic	2.00889	4.108	18218
chr17	80036636	80100613	+	CCDC40	protein_coding	protein_coding	Primitive & embryonic	1.96609	4.13317	18233
chr18	3496032	4455335	-	DLGAP1	protein_coding	protein_coding	Primitive & embryonic	1.25369	4.34532	18245
chr9	109130293	109167295	-	FRRS1L	protein_coding	protein_coding	Primitive & embryonic	2.12847	3.98036	18274
chr6	31164337	31180731	-	POU5F1	protein_coding	transcription_factor	Primitive & embryonic	2.50936	3.68483	18278
chr19	48170692	48197620	+	C19orf68	protein_coding	protein_coding	Primitive & embryonic	2.50936	3.68483	18283
chr15	74173671	74176872	+	ISLR	protein_coding	protein_coding	Primitive & embryonic	2.50936	3.68483	18284
chr11	124753123	124762284	-	ESAM	protein_coding	protein_coding	Primitive & embryonic	2.2922	3.80305	18362
chrX	153872259	153909166	-	U52112.13	protein_coding	protein_coding	Primitive & embryonic	1.88202	4.11695	18365
chr14	99772949	99940324	+	EML1	protein_coding	protein_coding	Primitive & embryonic	1.53478	4.24506	18376
chr6	2887266	2903280	-	SERPINB9	protein_coding	protein_coding	Primitive & embryonic	2.38389	3.73201	18381
chr19	43622368	43639839	-	CADM4	protein_coding	protein_coding	Primitive & embryonic	2.55417	3.59068	18411
chr16	24845841	24911628	+	SLC5A11	protein_coding	protein_coding	Primitive & embryonic	1.98657	4.0074	18423
chr11	62337448	62393412	+	ASRGL1	protein_coding	protein_coding	Primitive & embryonic	1.98657	4.0074	18429
chr2	98793846	98936259	-	KIAA1211L	protein_coding	protein_coding	Primitive & embryonic	1.5184	4.21184	18436
chr7	98211427	98212979	+	BHLHA15	protein_coding	transcription_factor	Primitive & embryonic	3.15515	3.15595	18488
chr5	177592158	177596124	+	TMED9	protein_coding	protein_coding	Primitive & embryonic	3.15515	3.15595	18490
chr5	63960356	63962133	-	HTR1A	protein_coding	protein_coding	Primitive & embryonic	3.15515	3.15595	18491
chr20	50958826	50963931	+	MOCS3	protein_coding	protein_coding	Primitive & embryonic	3.15515	3.15595	18495
chr18	8707411	8832777	+	MTCL1	protein_coding	protein_coding	Primitive & embryonic	1.51877	4.17195	18496
chr20	21395367	21398028	-	NKX2-4	protein_coding	transcription_factor	Primitive & embryonic	3.15515	3.15595	18497
chr17	46292733	46337792	+	LRRC37A	protein_coding	protein_coding	Primitive & embryonic	3.15515	3.15595	18503
chr15	24675868	24683393	+	NPAP1	protein_coding	protein_coding	Primitive & embryonic	3.15515	3.15595	18507
chr10	93073475	93077884	+	CYP26A1	protein_coding	protein_coding	Primitive & embryonic	3.15515	3.15595	18516
chr17	66212033	66229417	-	APOH	protein_coding	protein_coding	Primitive & embryonic	2.60738	3.49978	18532
chr12	108515185	108521210	+	FICD	protein_coding	protein_coding	Primitive & embryonic	2.60738	3.49978	18535
chr2	31334321	31414715	-	XDH	protein_coding	protein_coding	Primitive & embryonic	1.76737	4.06525	18546
chr17	49404049	49414905	-	PHB	protein_coding	protein_coding	Primitive & embryonic	2.41227	3.62968	18579
chr17	8224821	8248095	-	CTC1	protein_coding	protein_coding	Primitive & embryonic	2.41227	3.62968	18580
chr1	53196429	53214197	+	CPT2	protein_coding	protein_coding	Primitive & embryonic	2.41227	3.62968	18582
chr1	42746335	42767084	-	P3H1	protein_coding	protein_coding	Primitive & embryonic	2.41227	3.62968	18584
chr17	19648526	19677596	+	ALDH3A2	protein_coding	protein_coding	Primitive & embryonic	2.06604	3.86887	18604
chr1	211326615	211374940	+	TRAF5	protein_coding	protein_coding	Primitive & embryonic	1.90943	3.96283	18610
chr21	45074600	45226560	+	ADARB1	protein_coding	protein_coding	Primitive & embryonic	1.50879	4.11259	18625
chr12	64404350	64451127	+	XPOT	protein_coding	protein_coding	Primitive & embryonic	2.18523	3.76574	18633
chr10	49299193	49327487	+	C10orf71	protein_coding	protein_coding	Primitive & embryonic	2.18523	3.76574	18635
chr6	11102489	11111732	-	ERVFRD-1	protein_coding	protein_coding	Primitive & embryonic	2.6716	3.41317	18636
chr20	45372563	45378393	-	TP53TG5	protein_coding	protein_coding	Primitive & embryonic	2.6716	3.41317	18640
chr11	6603708	6610874	+	ILK	protein_coding	protein_coding	Primitive & embryonic	2.6716	3.41317	18643
chr12	122835426	122862960	+	HIP1R	protein_coding	protein_coding	Primitive & embryonic	1.98657	3.89513	18659
chr9	35099776	35103195	-	STOML2	protein_coding	protein_coding	Primitive & embryonic	2.97986	3.19883	18678
chr2	85694291	85698854	+	GNLY	protein_coding	protein_coding	Primitive & embryonic	2.97986	3.19883	18709
chr17	63909604	63918838	-	CSHL1	protein_coding	protein_coding	Primitive & embryonic	2.97986	3.19883	18719
chr17	48528526	48531001	-	HOXB1	protein_coding	transcription_factor	Primitive & embryonic	2.97986	3.19883	18721
chr17	35997582	36002038	-	CCL15	protein_coding	protein_coding	Primitive & embryonic	2.97986	3.19883	18723
chr1	165827805	165911608	+	UCK2	protein_coding	protein_coding	Primitive & embryonic	1.66616	4.02323	18724
chr17	7588178	7590170	-	SOX15	protein_coding	transcription_factor	Primitive & embryonic	2.97986	3.19883	18726
chr16	56589074	56591078	+	MT3	protein_coding	protein_coding	Primitive & embryonic	2.97986	3.19883	18728
chr1	42153421	42155824	+	GUCA2B	protein_coding	protein_coding	Primitive & embryonic	2.97986	3.19883	18745
chr7	27242700	27247825	+	EVX1	protein_coding	transcription_factor	Primitive & embryonic	2.8503	3.25971	18751
chr20	22581005	22585455	-	FOXA2	protein_coding	transcription_factor	Primitive & embryonic	2.8503	3.25971	18759
chr2	24789734	24793382	-	PTRHD1	protein_coding	protein_coding	Primitive & embryonic	2.8503	3.25971	18761
chr19	463346	474983	-	ODF3L2	protein_coding	protein_coding	Primitive & embryonic	2.8503	3.25971	18764
chr22	21015027	21028830	+	P2RX6	protein_coding	protein_coding	Primitive & embryonic	2.75064	3.33238	18777
chr2	113058638	113064748	+	IL36RN	protein_coding	protein_coding	Primitive & embryonic	2.75064	3.33238	18780
chr2	45005161	45009430	-	SIX2	protein_coding	transcription_factor	Primitive & embryonic	2.75064	3.33238	18782
chr2	216257865	216372027	-	MARCH4	protein_coding	protein_coding	Primitive & embryonic	1.63892	4.00673	18796
chr2	207762586	207769563	-	FZD5	protein_coding	protein_coding	Primitive & embryonic	2.44501	3.52871	18817
chr19	41219203	41261766	+	AXL	protein_coding	protein_coding	Primitive & embryonic	2.10343	3.75472	18819
chr19	55312801	55325301	-	TMEM150B	protein_coding	protein_coding	Primitive & embryonic	2.44501	3.52871	18820
chr11	73950319	73970287	+	DNAJB13	protein_coding	protein_coding	Primitive & embryonic	2.10343	3.75472	18824
chr19	34428363	34471251	+	UBA2	protein_coding	protein_coding	Primitive & embryonic	2.24895	3.67143	18827
chr9	114402081	114504970	-	DFNB31	protein_coding	protein_coding	Primitive & embryonic	1.59449	3.99604	18843
chr2	118942166	118994660	+	MARCO	protein_coding	protein_coding	Primitive & embryonic	1.89107	3.87274	18864
chr8	23020133	23069179	-	TNFRSF10B	protein_coding	protein_coding	Primitive & embryonic	2.06935	3.75645	18867
chr6	169751622	169781584	+	ERMARD	protein_coding	protein_coding	Primitive & embryonic	2.33206	3.59013	18873
chr17	4967998	4987652	-	CAMTA2	protein_coding	transcription_factor	Primitive & embryonic	2.33206	3.59013	18877
chr1	225982702	225999331	-	SDE2	protein_coding	protein_coding	Primitive & embryonic	2.33206	3.59013	18879
chr7	105567102	105600875	-	EFCAB10	protein_coding	protein_coding	Primitive & embryonic	2.01141	3.77091	18917
chr16	67644919	67657569	+	RP11-167P11.3	protein_coding	protein_coding	Primitive & embryonic	2.19569	3.65516	18928
chr17	65100986	65227690	+	RGS9	protein_coding	protein_coding	Primitive & embryonic	1.58752	3.93845	18956
chrX	152826973	152830777	-	CETN2	protein_coding	protein_coding	Primitive & embryonic	3.4765	2.87055	18971
chr7	127610292	127618114	-	PAX4	protein_coding	transcription_factor	Primitive & embryonic	3.4765	2.87055	18977
chr7	74773962	74789313	+	NCF1	protein_coding	protein_coding	Primitive & embryonic	3.4765	2.87055	18978
chr16	56676132	56677763	+	RP11-249C24.12	protein_coding	protein_coding	Primitive & embryonic	3.4765	2.87055	19000
chr1	155173787	155184971	+	TRIM46	protein_coding	protein_coding	Primitive & embryonic	2.26469	3.56261	19044
chr17	51153590	51171744	+	NME1-NME2	protein_coding	protein_coding	Primitive & embryonic	2.35617	3.48462	19061
chr19	17601328	17688199	-	UNC13A	protein_coding	protein_coding	Primitive & embryonic	1.88823	3.76143	19087
chr2	108894471	108989372	-	EDAR	protein_coding	protein_coding	Primitive & embryonic	1.59106	3.86029	19100
chr12	50400809	50479996	+	LARP4	protein_coding	protein_coding	Primitive & embryonic	1.81822	3.77834	19118
chr4	86886472	86934732	-	RP11-397E7.6	protein_coding	protein_coding	Primitive & embryonic	1.90465	3.73966	19120
chr19	53882213	53907652	+	PRKCG	protein_coding	protein_coding	Primitive & embryonic	2.07295	3.6438	19128
chr11	120111275	120138453	-	TRIM29	protein_coding	protein_coding	Primitive & embryonic	1.92249	3.71941	19133
chr16	72119097	72172255	-	PMFBP1	protein_coding	protein_coding	Primitive & embryonic	2.041	3.64921	19138
chr10	93758028	93806134	+	LGI1	protein_coding	protein_coding	Primitive & embryonic	2.01237	3.65807	19153
chr22	18149899	18177397	+	USP18	protein_coding	protein_coding	Primitive & embryonic	2.2073	3.54459	19164
chr2	11155372	11178874	+	PQLC3	protein_coding	protein_coding	Primitive & embryonic	2.2073	3.54459	19165
chr6	34466061	34535221	+	PACSIN1	protein_coding	protein_coding	Primitive & embryonic	1.74535	3.77689	19167
chr22	24583750	24628968	+	GGT1	protein_coding	protein_coding	Primitive & embryonic	1.98657	3.66989	19179
chr16	1790413	1793763	-	IGFALS	protein_coding	protein_coding	Primitive & embryonic	2.52837	3.33256	19181
chr16	2275881	2340746	-	ABCA3	protein_coding	protein_coding	Primitive & embryonic	1.98657	3.66989	19182
chr8	26514022	26658173	+	DPYSL2	protein_coding	protein_coding	Primitive & embryonic	1.48517	3.79196	19215
chr19	281040	291504	-	PLPP2	protein_coding	protein_coding	Primitive & embryonic	2.28245	3.45407	19234
chr6	43037620	43053945	-	CUL7	protein_coding	protein_coding	Primitive & embryonic	2.38389	3.38	19243
chr19	49289638	49325225	-	SLC6A16	protein_coding	protein_coding	Primitive & embryonic	2.38389	3.38	19244
chr17	67991101	67996431	-	C17orf58	protein_coding	protein_coding	Primitive & embryonic	2.38389	3.38	19245
chr17	50693190	50707924	-	ANKRD40	protein_coding	protein_coding	Primitive & embryonic	2.38389	3.38	19247
chr1	16985958	17011928	-	ATP13A2	protein_coding	protein_coding	Primitive & embryonic	2.38389	3.38	19257
chrX	55484616	55489202	-	USP51	protein_coding	protein_coding	Primitive & embryonic	2.58255	3.23863	19291
chr6	137492202	137494250	-	OLIG3	protein_coding	transcription_factor	Primitive & embryonic	2.58255	3.23863	19292
chr6	43298264	43305538	+	SLC22A7	protein_coding	protein_coding	Primitive & embryonic	2.58255	3.23863	19294
chr19	39885730	39906315	-	FCGBP	protein_coding	protein_coding	Primitive & embryonic	2.58255	3.23863	19302
chr19	7868719	7874379	-	PRR36	protein_coding	protein_coding	Primitive & embryonic	2.58255	3.23863	19303
chr17	75904664	75913729	-	RP11-552F3.12	protein_coding	protein_coding	Primitive & embryonic	2.58255	3.23863	19305
chr11	236546	252956	+	PSMD13	protein_coding	protein_coding	Primitive & embryonic	2.58255	3.23863	19306
chr1	154567781	154580026	+	CHRNB2	protein_coding	protein_coding	Primitive & embryonic	2.58255	3.23863	19308
chr7	155799986	155812273	-	SHH	protein_coding	protein_coding	Primitive & embryonic	2.11474	3.52998	19317
chr12	103587273	103766727	+	STAB2	protein_coding	protein_coding	Primitive & embryonic	1.56835	3.73	19359
chr12	49367465	49527424	+	SPATS2	protein_coding	protein_coding	Primitive & embryonic	1.5874	3.72441	19361
chr1	40300487	40317294	-	COL9A2	protein_coding	protein_coding	Primitive & embryonic	2.04333	3.53613	19386
chr3	12796472	12834802	+	CAND2	protein_coding	protein_coding	Primitive & embryonic	1.94037	3.58834	19394
chr2	3658195	3702671	+	ALLC	protein_coding	protein_coding	Primitive & embryonic	2.01342	3.54497	19403
chr3	46829542	46833823	-	PRSS42	protein_coding	protein_coding	Primitive & embryonic	3.17852	2.88062	19419
chr13	113820558	113864067	-	GAS6	protein_coding	protein_coding	Primitive & embryonic	1.71444	3.66636	19428
chr17	58166982	58171116	+	OR4D2	protein_coding	protein_coding	Primitive & embryonic	3.17852	2.88062	19430
chr17	38925168	38929384	+	RP1-56K13.1	protein_coding	protein_coding	Primitive & embryonic	3.17852	2.88062	19434
chr4	48490252	48494389	+	ZAR1	protein_coding	protein_coding	Primitive & embryonic	2.64877	3.14879	19450
chr3	51983278	51989202	+	ACY1	protein_coding	protein_coding	Primitive & embryonic	2.64877	3.14879	19451
chr19	55349306	55354696	-	COX6B2	protein_coding	protein_coding	Primitive & embryonic	2.64877	3.14879	19453
chr12	48965340	48971763	-	WNT10B	protein_coding	protein_coding	Primitive & embryonic	2.64877	3.14879	19460
chr11	114570591	114595750	-	NXPE4	protein_coding	protein_coding	Primitive & embryonic	2.64877	3.14879	19463
chr17	64854312	64919468	-	LRRC37A3	protein_coding	protein_coding	Primitive & embryonic	2.4161	3.27652	19471
chr19	53963040	53990215	+	CACNG8	protein_coding	protein_coding	Primitive & embryonic	2.16717	3.4223	19474
chr17	21528310	21551680	-	C17orf51	protein_coding	protein_coding	Primitive & embryonic	2.16717	3.4223	19476
chr17	69414698	69553861	+	MAP2K6	protein_coding	protein_coding	Primitive & embryonic	1.5615	3.67488	19491
chr6	108211222	108261260	-	SNX3	protein_coding	protein_coding	Primitive & embryonic	1.85156	3.58737	19503
chr3	184230429	184242329	+	VWA5B2	protein_coding	protein_coding	Primitive & embryonic	2.30262	3.3459	19506
chr16	84122281	84145188	-	HSDL1	protein_coding	protein_coding	Primitive & embryonic	2.30262	3.3459	19507
chr12	53157663	53180596	-	CSAD	protein_coding	protein_coding	Primitive & embryonic	2.30262	3.3459	19508
chr17	73283624	73312175	-	CDC42EP4	protein_coding	protein_coding	Primitive & embryonic	1.86618	3.56223	19516
chr4	42397839	42402487	+	SHISA3	protein_coding	protein_coding	Primitive & embryonic	2.73154	3.06461	19538
chrX	48476021	48486364	+	FTSJ1	protein_coding	protein_coding	Primitive & embryonic	2.97986	2.92481	19539
chr19	44905754	44909393	+	APOE	protein_coding	protein_coding	Primitive & embryonic	2.73154	3.06461	19540
chr17	48958554	48968596	-	GIP	protein_coding	protein_coding	Primitive & embryonic	2.73154	3.06461	19542
chr16	70246778	70251930	-	EXOSC6	protein_coding	protein_coding	Primitive & embryonic	2.73154	3.06461	19544
chr16	54283304	54286763	-	IRX3	protein_coding	transcription_factor	Primitive & embryonic	2.73154	3.06461	19545
chr16	29812088	29815881	+	PRRT2	protein_coding	protein_coding	Primitive & embryonic	2.73154	3.06461	19546
chr9	108862266	108863759	+	ACTL7A	protein_coding	protein_coding	Primitive & embryonic	2.97986	2.92481	19549
chr8	142910559	142917843	-	CYP11B2	protein_coding	protein_coding	Primitive & embryonic	2.97986	2.92481	19553
chr1	111722064	111755797	-	RP4-773A18.10	protein_coding	protein_coding	Primitive & embryonic	1.8092	3.5593	19580
chr19	17390509	17394158	-	CTD-2521M24.13	protein_coding	protein_coding	Primitive & embryonic	2.97986	2.92481	19584
chr6	73461578	73509236	+	MTO1	protein_coding	protein_coding	Primitive & embryonic	2.08117	3.41775	19602
chr5	132747445	132754403	+	CCNI2	protein_coding	protein_coding	Primitive & embryonic	2.83796	2.98858	19610
chr3	49716834	49719695	-	AMIGO3	protein_coding	protein_coding	Primitive & embryonic	2.83796	2.98858	19614
chr21	33485530	33491473	-	DNAJC28	protein_coding	protein_coding	Primitive & embryonic	2.83796	2.98858	19615
chr2	74513559	74516761	+	TLX2	protein_coding	transcription_factor	Primitive & embryonic	2.83796	2.98858	19619
chr1	26037252	26046113	-	SLC30A2	protein_coding	protein_coding	Primitive & embryonic	2.97986	2.92481	19623
chr17	41377650	41382403	-	KRT34	protein_coding	protein_coding	Primitive & embryonic	2.83796	2.98858	19627
chr14	24336021	24340045	-	RIPK3	protein_coding	protein_coding	Primitive & embryonic	2.83796	2.98858	19633
chr1	153297862	153310718	-	PGLYRP3	protein_coding	protein_coding	Primitive & embryonic	2.83796	2.98858	19638
chr4	1721490	1745176	+	TACC3	protein_coding	protein_coding	Primitive & embryonic	2.2349	3.32353	19660
chr11	47716517	47767301	-	FNBP4	protein_coding	protein_coding	Primitive & embryonic	2.01455	3.43159	19662
chr20	35648925	35664916	-	RBM12	protein_coding	protein_coding	Primitive & embryonic	2.2349	3.32353	19663
chr5	132822141	132830898	-	SHROOM1	protein_coding	protein_coding	Primitive & embryonic	2.454	3.17455	19694
chr5	73120292	73131817	+	TMEM171	protein_coding	protein_coding	Primitive & embryonic	2.454	3.17455	19697
chr19	55476332	55484487	+	ZNF628	protein_coding	transcription_factor	Primitive & embryonic	2.454	3.17455	19701
chr17	42038232	42050614	-	CTD-2132N18.2	protein_coding	protein_coding	Primitive & embryonic	2.454	3.17455	19703
chr12	8645956	8662812	-	MFAP5	protein_coding	protein_coding	Primitive & embryonic	2.454	3.17455	19704
chr10	101588288	101609668	+	DPCD	protein_coding	protein_coding	Primitive & embryonic	2.454	3.17455	19706
chr1	236348257	236484837	+	EDARADD	protein_coding	protein_coding	Primitive & embryonic	1.63467	3.55467	19725
chr13	87672615	87696272	+	SLITRK5	protein_coding	protein_coding	Primitive & embryonic	2.32574	3.23822	19747
chr1	19074506	19210276	-	UBR4	protein_coding	protein_coding	Primitive & embryonic	1.55704	3.54045	19775
chr22	36860988	36878015	+	NCF4	protein_coding	protein_coding	Primitive & embryonic	2.12847	3.30437	19823
chr7	128297685	128343908	-	RBM28	protein_coding	protein_coding	Primitive & embryonic	1.91562	3.38212	19844
chr12	4562204	4613874	+	DYRK4	protein_coding	protein_coding	Primitive & embryonic	1.91562	3.38212	19845
chr15	92393828	92468728	+	ST8SIA2	protein_coding	protein_coding	Primitive & embryonic	1.70278	3.45621	19849
chr6	89257520	89315299	-	GABRR2	protein_coding	protein_coding	Primitive & embryonic	1.8163	3.42069	19852
chr15	58410569	58568873	+	LIPC	protein_coding	protein_coding	Primitive & embryonic	1.41233	3.49038	19855
chr7	128350326	128361685	-	PRRT4	protein_coding	protein_coding	Primitive & embryonic	2.25145	3.21313	19856
chr5	175959883	176034680	-	THOC3	protein_coding	protein_coding	Primitive & embryonic	2.25145	3.21313	19857
chr22	41621119	41664039	+	XRCC6	protein_coding	protein_coding	Primitive & embryonic	2.25145	3.21313	19858
chr12	53180700	53195141	+	ZNF740	protein_coding	transcription_factor	Primitive & embryonic	2.25145	3.21313	19859
chr3	53224707	53256031	-	TKT	protein_coding	protein_coding	Primitive & embryonic	1.76771	3.43276	19860
chr7	100456615	100464271	-	C7orf61	protein_coding	protein_coding	Primitive & embryonic	2.49924	3.07457	19861
chr19	39515113	39520686	+	SELV	protein_coding	protein_coding	Primitive & embryonic	2.49924	3.07457	19862
chr18	657604	673578	+	TYMS	protein_coding	protein_coding	Primitive & embryonic	2.49924	3.07457	19866
chr17	49969174	49974959	+	DLX4	protein_coding	transcription_factor	Primitive & embryonic	2.49924	3.07457	19867
chr11	319773	327537	-	IFITM3	protein_coding	protein_coding	Primitive & embryonic	2.49924	3.07457	19868
chr20	45363139	45376798	+	SYS1	protein_coding	protein_coding	Primitive & embryonic	2.04865	3.3091	19876
chr4	139015789	139045937	+	NOCT	protein_coding	protein_coding	Primitive & embryonic	1.93691	3.36255	19878
chr17	75626854	75667189	-	RECQL5	protein_coding	protein_coding	Primitive & embryonic	1.82922	3.39255	19881
chr17	35474904	35537861	-	SLFN12L	protein_coding	protein_coding	Primitive & embryonic	1.82922	3.39255	19883
chr14	73237497	73274640	+	PAPLN	protein_coding	protein_coding	Primitive & embryonic	1.82922	3.39255	19886
chr3	14145147	14178783	-	XPC	protein_coding	protein_coding	Primitive & embryonic	2.01579	3.3179	19895
chr17	15976560	15999692	-	ZSWIM7	protein_coding	protein_coding	Primitive & embryonic	2.01579	3.3179	19896
chr19	50311942	50333515	-	KCNC3	protein_coding	protein_coding	Primitive & embryonic	1.96043	3.34509	19897
chr17	19533854	19579034	+	SLC47A1	protein_coding	protein_coding	Primitive & embryonic	1.96043	3.34509	19898
chr14	70641787	70675360	+	TTC9	protein_coding	protein_coding	Primitive & embryonic	1.96043	3.34509	19901
chr12	101877351	101923623	+	DRAM1	protein_coding	protein_coding	Primitive & embryonic	1.96043	3.34509	19902
chr18	79069397	79378287	+	ATP9B	protein_coding	protein_coding	Primitive & embryonic	1.37532	3.4662	19903
chr14	94376747	94390692	-	SERPINA1	protein_coding	protein_coding	Primitive & embryonic	1.98657	3.33007	19913
chr12	54497711	54548238	+	NCKAP1L	protein_coding	protein_coding	Primitive & embryonic	1.98657	3.33007	19914
chr7	100159245	100168750	-	GAL3ST4	protein_coding	protein_coding	Primitive & embryonic	2.35252	3.13119	19922
chr17	59565525	59608345	+	DHX40	protein_coding	protein_coding	Primitive & embryonic	2.35252	3.13119	19926
chr17	7572826	7579005	+	EIF4A1	protein_coding	protein_coding	Primitive & embryonic	2.35252	3.13119	19929
chr11	8911139	8920084	+	AKIP1	protein_coding	protein_coding	Primitive & embryonic	2.35252	3.13119	19931
chr1	32886435	32894646	+	HPCA	protein_coding	protein_coding	Primitive & embryonic	2.18929	3.1982	19976
chr1	45803613	46036124	+	MAST2	protein_coding	protein_coding	Primitive & embryonic	1.44042	3.42403	19980
chr5	34656237	34832627	+	RAI14	protein_coding	protein_coding	Primitive & embryonic	1.43313	3.41931	19992
chr7	150368790	150396915	+	RP11-511P7.7	protein_coding	protein_coding	Primitive & embryonic	1.85841	3.3393	20004
chr7	2474844	2476383	-	GRIFIN	protein_coding	protein_coding	Primitive & embryonic	2.55417	2.97731	20017
chr19	38619082	38636955	+	EIF3K	protein_coding	protein_coding	Primitive & embryonic	2.55417	2.97731	20026
chr17	75898643	75905413	-	MRPL38	protein_coding	protein_coding	Primitive & embryonic	2.55417	2.97731	20027
chr6	18155452	18223853	+	KDM1B	protein_coding	protein_coding	Primitive & embryonic	1.87497	3.31446	20032
chr12	48995149	48999309	-	DDN	protein_coding	protein_coding	Primitive & embryonic	2.55417	2.97731	20033
chr16	22814177	22916338	+	HS3ST2	protein_coding	protein_coding	Primitive & embryonic	1.75286	3.35711	20036
chrX	74421461	74533917	+	SLC16A2	protein_coding	protein_coding	Primitive & embryonic	1.65334	3.36522	20053
chr6	84033756	84090881	+	MRAP2	protein_coding	protein_coding	Primitive & embryonic	1.81129	3.3105	20069
chr17	82614562	82648535	-	WDR45B	protein_coding	protein_coding	Primitive & embryonic	2.27037	3.10291	20081
chr16	70807378	71230689	-	HYDIN	protein_coding	protein_coding	Primitive & embryonic	1.52163	3.35761	20092
chr19	1040103	1065569	+	ABCA7	protein_coding	protein_coding	Primitive & embryonic	2.05171	3.19511	20098
chr22	39130772	39152650	-	CBX7	protein_coding	protein_coding	Primitive & embryonic	1.95936	3.23146	20107
chr11	69641087	69654474	+	CCND1	protein_coding	protein_coding	Primitive & embryonic	1.95936	3.23146	20108
chr16	3027712	3036926	-	CCDC64B	protein_coding	protein_coding	Primitive & embryonic	2.38389	3.02504	20123
chr1	145964703	145978848	+	POLR3GL	protein_coding	protein_coding	Primitive & embryonic	2.38389	3.02504	20126
chr10	101610666	101695259	-	FBXW4	protein_coding	protein_coding	Primitive & embryonic	1.62538	3.31547	20129
chr21	36750888	36990236	-	HLCS	protein_coding	protein_coding	Primitive & embryonic	1.39777	3.33344	20143
chr15	68778535	68820895	-	ANP32A	protein_coding	protein_coding	Primitive & embryonic	1.66224	3.29018	20146
chr7	24284163	24291865	+	NPY	protein_coding	protein_coding	Primitive & embryonic	2.62228	2.88382	20151
chr22	29720084	29731839	+	CABP7	protein_coding	protein_coding	Primitive & embryonic	2.62228	2.88382	20152
chr19	42302098	42310813	+	PRR19	protein_coding	protein_coding	Primitive & embryonic	2.62228	2.88382	20157
chr16	3014712	3020071	-	CLDN6	protein_coding	protein_coding	Primitive & embryonic	2.62228	2.88382	20163
chr15	43599563	43618800	-	STRC	protein_coding	protein_coding	Primitive & embryonic	2.62228	2.88382	20165
chr12	48183584	48185926	+	CCDC184	protein_coding	protein_coding	Primitive & embryonic	2.62228	2.88382	20174
chr1	54132686	54196433	-	RP11-446E24.4	protein_coding	protein_coding	Primitive & embryonic	1.74681	3.24938	20192
chr9	841690	969090	+	DMRT1	protein_coding	transcription_factor	Primitive & embryonic	1.66705	3.25286	20219
chr16	69299682	69322700	+	RP11-343C2.11	protein_coding	protein_coding	Primitive & embryonic	2.1455	3.0778	20230
chr12	109277979	109309220	-	FOXN4	protein_coding	transcription_factor	Primitive & embryonic	2.1455	3.0778	20231
chr4	4415742	4542010	-	STX18	protein_coding	protein_coding	Primitive & embryonic	1.50224	3.24807	20260
chr9	96639577	96655281	-	AAED1	protein_coding	protein_coding	Primitive & embryonic	2.2922	2.99296	20272
chr8	142727203	142736927	+	THEM6	protein_coding	protein_coding	Primitive & embryonic	2.2922	2.99296	20273
chr15	64364311	64381510	-	PCLAF	protein_coding	protein_coding	Primitive & embryonic	2.2922	2.99296	20274
chr12	57243453	57251193	-	STAC3	protein_coding	protein_coding	Primitive & embryonic	2.2922	2.99296	20275
chr1	27322145	27336399	+	TMEM222	protein_coding	protein_coding	Primitive & embryonic	2.2922	2.99296	20277
chr1	115641953	115698224	+	VANGL1	protein_coding	protein_coding	Primitive & embryonic	1.72389	3.21019	20280
chr2	73892967	73919865	+	ACTG2	protein_coding	protein_coding	Primitive & embryonic	2.09694	3.07652	20282
chr19	2785460	2815807	+	THOP1	protein_coding	protein_coding	Primitive & embryonic	2.09694	3.07652	20283
chr16	72093562	72112912	+	DHX38	protein_coding	protein_coding	Primitive & embryonic	2.09694	3.07652	20284
chr7	139025706	139036029	-	ZC3HAV1L	protein_coding	protein_coding	Primitive & embryonic	2.42114	2.92009	20291
chr7	101162509	101165593	-	VGF	protein_coding	protein_coding	Primitive & embryonic	2.42114	2.92009	20292
chr17	74877299	74893610	-	FADS6	protein_coding	protein_coding	Primitive & embryonic	2.42114	2.92009	20293
chr1	156699618	156705816	-	CRABP2	protein_coding	protein_coding	Primitive & embryonic	2.42114	2.92009	20296
chr4	5562439	5709548	-	EVC2	protein_coding	protein_coding	Primitive & embryonic	1.54836	3.23106	20309
chr6	5998002	6007605	-	NRN1	protein_coding	protein_coding	Primitive & embryonic	2.05508	3.08076	20315
chr16	69106257	69118719	+	HAS3	protein_coding	protein_coding	Primitive & embryonic	2.05508	3.08076	20317
chr17	38705542	38729803	+	MLLT6	protein_coding	protein_coding	Primitive & embryonic	1.98657	3.10195	20322
chr12	123762188	123936206	+	DNAH10	protein_coding	protein_coding	Primitive & embryonic	1.47856	3.21931	20323
chr6	36948263	36964835	+	PI16	protein_coding	protein_coding	Primitive & embryonic	1.95819	3.1175	20324
chr19	52928475	52962823	-	ZNF816-ZNF321P	protein_coding	protein_coding	Primitive & embryonic	1.95819	3.1175	20325
chr22	20429241	20446620	-	XXbac-B562F10.12	protein_coding	protein_coding	Primitive & embryonic	2.01862	3.0895	20330
chr11	7970251	8001862	+	EIF3F	protein_coding	protein_coding	Primitive & embryonic	2.01862	3.0895	20332
chr6	158168352	158199344	+	GTF2H5	protein_coding	protein_coding	Primitive & embryonic	2.21757	2.9737	20351
chr15	74445977	74461182	-	UBL7	protein_coding	protein_coding	Primitive & embryonic	2.21757	2.9737	20352
chr14	24052000	24069728	+	LRRC16B	protein_coding	protein_coding	Primitive & embryonic	2.21757	2.9737	20353
chr11	66466327	66477334	+	PELI3	protein_coding	protein_coding	Primitive & embryonic	2.21757	2.9737	20356
chr2	241734579	241768811	+	D2HGDH	protein_coding	protein_coding	Primitive & embryonic	1.84957	3.11568	20367
chr14	104139040	104180894	+	KIF26A	protein_coding	protein_coding	Primitive & embryonic	1.84957	3.11568	20368
chr3	39107704	39138900	+	TTC21A	protein_coding	protein_coding	Primitive & embryonic	1.78792	3.12042	20393
chr17	64039142	64130125	-	ERN1	protein_coding	protein_coding	Primitive & embryonic	1.52458	3.15435	20404
chr16	69311356	69326939	+	VPS4A	protein_coding	protein_coding	Primitive & embryonic	2.15564	2.96414	20416
chr1	220879400	220885059	+	HLX	protein_coding	transcription_factor	Primitive & embryonic	2.15564	2.96414	20417
chr11	47659591	47715360	-	AGBL2	protein_coding	protein_coding	Primitive & embryonic	1.81383	3.06008	20471
chr6	41267926	41286665	-	TREM1	protein_coding	protein_coding	Primitive & embryonic	2.05881	2.96602	20472
chr12	108522580	108561389	-	SART3	protein_coding	protein_coding	Primitive & embryonic	1.93061	3.02174	20474
chr13	110641417	110706157	-	CARS2	protein_coding	protein_coding	Primitive & embryonic	1.64843	3.08479	20478
chr1	183248237	183418602	-	NMNAT2	protein_coding	protein_coding	Primitive & embryonic	1.42725	3.09868	20481
chr16	57735730	57757250	+	KATNB1	protein_coding	protein_coding	Primitive & embryonic	1.82855	3.03129	20491
chr21	41739369	41767106	-	RIPK4	protein_coding	protein_coding	Primitive & embryonic	1.77021	3.04243	20493
chr7	24698351	24758113	-	DFNA5	protein_coding	protein_coding	Primitive & embryonic	1.60168	3.05538	20508
chr6	42696600	42722574	-	PRPH2	protein_coding	protein_coding	Primitive & embryonic	2.2349	2.86137	20515
chr2	231921820	231926403	-	NPPC	protein_coding	protein_coding	Primitive & embryonic	2.2349	2.86137	20516
chr19	57191500	57222846	+	ZNF264	protein_coding	transcription_factor	Primitive & embryonic	2.2349	2.86137	20521
chr10	97737121	97760906	+	ZFYVE27	protein_coding	protein_coding	Primitive & embryonic	2.2349	2.86137	20522
chr10	133070929	133131675	+	ADGRA1	protein_coding	protein_coding	Primitive & embryonic	1.78177	3.01053	20528
chr3	8980591	9249379	-	SRGAP3	protein_coding	protein_coding	Primitive & embryonic	1.31933	3.04058	20534
chr21	37223420	37267532	-	DSCR3	protein_coding	protein_coding	Primitive & embryonic	1.88202	2.95212	20536
chr1	150364650	150476566	+	RPRD2	protein_coding	protein_coding	Primitive & embryonic	1.60454	3.01573	20545
chr2	667335	677439	-	TMEM18	protein_coding	protein_coding	Primitive & embryonic	2.16717	2.85021	20547
chr17	1633858	1645747	-	SCARF1	protein_coding	protein_coding	Primitive & embryonic	2.16717	2.85021	20548
chr12	122503458	122526999	-	RSRC2	protein_coding	protein_coding	Primitive & embryonic	2.16717	2.85021	20549
chr13	51763951	51845159	-	RP11-147H23.3	protein_coding	protein_coding	Primitive & embryonic	1.56656	3.00266	20558
chr12	111452214	111599676	-	ATXN2	protein_coding	protein_coding	Primitive & embryonic	1.51092	3.01171	20560
chr7	142941114	142962681	-	KEL	protein_coding	protein_coding	Primitive & embryonic	2.11073	2.84731	20571
chr12	5432113	5495299	+	NTF3	protein_coding	protein_coding	Primitive & embryonic	1.66318	2.9708	20572
chr17	3636468	3661538	+	CTNS	protein_coding	protein_coding	Primitive & embryonic	2.11073	2.84731	20573
chr11	62908679	62921681	-	CHRM1	protein_coding	protein_coding	Primitive & embryonic	2.11073	2.84731	20574
chr1	154502219	154548147	+	TDRD10	protein_coding	protein_coding	Primitive & embryonic	2.11073	2.84731	20575
chr19	55090913	55117559	-	PPP1R12C	protein_coding	protein_coding	Primitive & embryonic	1.92815	2.90748	20576
chr10	69220303	69267559	+	HKDC1	protein_coding	protein_coding	Primitive & embryonic	1.76359	2.93306	20585
chr5	6599239	6633291	-	NSUN2	protein_coding	protein_coding	Primitive & embryonic	2.06298	2.85086	20587
chr17	8096375	8119047	-	ALOXE3	protein_coding	protein_coding	Primitive & embryonic	2.06298	2.85086	20588
chrX	18639910	18672109	-	RS1	protein_coding	protein_coding	Primitive & embryonic	1.95553	2.8885	20590
chr21	39867317	39929397	+	PCP4	protein_coding	protein_coding	Primitive & embryonic	1.82297	2.9196	20592
chr3	9819303	9855138	+	TTLL3	protein_coding	protein_coding	Primitive & embryonic	2.02205	2.85952	20602
chr2	65086855	65130106	-	RAB1A	protein_coding	protein_coding	Primitive & embryonic	1.83942	2.89128	20615
chr14	21017221	21070872	-	NDRG2	protein_coding	protein_coding	Primitive & embryonic	1.59705	2.9164	20629
chr12	49623436	49644665	+	PRPF40B	protein_coding	protein_coding	Primitive & embryonic	1.85758	2.86421	20631
chr5	151437047	151488690	+	SLC36A1	protein_coding	protein_coding	Primitive & embryonic	1.70278	2.89053	20634
chr9	128166071	128204383	-	CIZ1	protein_coding	protein_coding	Primitive & embryonic	1.78792	2.86877	20638
chr17	43952738	44004469	-	PYY	protein_coding	protein_coding	Primitive & embryonic	1.87772	2.83861	20641
chr12	55902041	55932618	-	PYM1	protein_coding	protein_coding	Primitive & embryonic	1.87772	2.83861	20642
chr2	98087192	98312714	+	VWA3B	protein_coding	protein_coding	Primitive & embryonic	1.39796	2.89642	20643
chr8	22551695	22575788	+	SORBS3	protein_coding	protein_coding	Primitive & embryonic	1.74578	2.85739	20647
chr14	67533301	67589612	+	PLEKHH1	protein_coding	protein_coding	Primitive & embryonic	1.68095	2.85819	20650
chrX	53232876	53321350	-	IQSEC2	protein_coding	protein_coding	Primitive & embryonic	1.57427	2.84058	20658
chr8	12115782	12177550	+	FAM66D	long_non-coding	antisense	Primitive & embryonic	5.15745	27.3037	1630
chr7	156437789	156445588	-	AC073133.1	long_non-coding	lincRNA	Primitive & embryonic	5.3432	16.8227	1718
chr12	110951683	110957812	-	RP1-46F2.3	long_non-coding	lincRNA	Primitive & embryonic	5.32118	16.0945	1792
chr3	186851886	186856123	-	RP11-240O9.2	long_non-coding	antisense	Primitive & embryonic	5.39213	12.5579	2044
chr1	157287703	157288053	-	RP11-85G21.2	long_non-coding	lincRNA	Primitive & embryonic	5.39213	12.5579	2045
chr12	128086985	128118132	-	RP13-653N12.1	long_non-coding	lincRNA	Primitive & embryonic	4.55256	27.834	2353
chr9	138199933	138203325	-	RP11-885N19.6	long_non-coding	lincRNA	Primitive & embryonic	5.56241	9.75104	2381
chr12	129109693	129113294	+	RP11-669N7.2	long_non-coding	antisense	Primitive & embryonic	5.29753	10.3682	2500
chr1	38474879	38496034	+	RP11-329N22.1	long_non-coding	lincRNA	Primitive & embryonic	4.46979	23.7689	2518
chr1	30415825	30421108	+	RP4-591L5.2	long_non-coding	lincRNA	Primitive & embryonic	4.89549	13.2181	2520
chr6	29497509	29510556	+	XXbac-BPG13B8.10	long_non-coding	lincRNA	Primitive & embryonic	4.52497	20.7488	2533
chr18	11666456	11670165	-	RP11-677O4.2	long_non-coding	lincRNA	Primitive & embryonic	4.80623	13.9717	2534
chr15	101043716	101049456	-	RP11-505E24.3	long_non-coding	antisense	Primitive & embryonic	4.57374	17.0711	2634
chr3	43778961	43779982	-	RP4-672N11.1	long_non-coding	lincRNA	Primitive & embryonic	4.85607	12.5275	2656
chr17	49004731	49013725	-	RP11-501C14.6	long_non-coding	antisense	Primitive & embryonic	4.44058	18.7877	2735
chr17	50840057	50841626	-	RP11-506D12.5	long_non-coding	antisense	Primitive & embryonic	5.95972	7.75226	2741
chr11	72302139	72302965	+	AP000593.7	long_non-coding	antisense	Primitive & embryonic	5.06576	10.3466	2781
chr10	129768844	129769435	+	RP11-109A6.3	long_non-coding	lincRNA	Primitive & embryonic	4.92325	11.0835	2802
chr16	68573782	68589512	-	RP11-615I2.1	long_non-coding	antisense	Primitive & embryonic	4.81362	11.8404	2808
chr10	131772398	131790199	-	LINC01164	long_non-coding	lincRNA	Primitive & embryonic	4.25694	23.1119	2894
chr19	27849730	27889222	-	CTC-459F4.5	long_non-coding	lincRNA	Primitive & embryonic	4.40501	16.694	2898
chr12	2668500	2672220	-	RP11-885B4.4	long_non-coding	antisense	Primitive & embryonic	4.76778	11.1569	2975
chr2	232420661	232421461	-	AC068134.6	long_non-coding	lincRNA	Primitive & embryonic	5.21476	8.92186	2977
chr17	73243093	73244706	+	RP11-661C3.2	long_non-coding	sense_intronic	Primitive & embryonic	5.21476	8.92186	2982
chr5	1963609	1967154	-	RP11-259O2.2	long_non-coding	lincRNA	Primitive & embryonic	5.01871	9.64108	3010
chr18	8402847	8405161	+	RP11-789C17.1	long_non-coding	sense_intronic	Primitive & embryonic	5.01871	9.64108	3012
chr12	52601467	52613605	+	RP11-641A6.2	long_non-coding	antisense	Primitive & embryonic	4.25694	18.6304	3031
chr12	118989727	119001840	+	RP11-364C11.3	long_non-coding	sense_intronic	Primitive & embryonic	4.56912	12.0538	3103
chr11	47123104	47130801	-	RP11-390K5.3	long_non-coding	antisense	Primitive & embryonic	4.56912	12.0538	3105
chr13	111596009	111642079	+	RP11-65D24.1	long_non-coding	lincRNA	Primitive & embryonic	4.02543	32.4956	3126
chr14	76280943	76310066	-	RP11-516J2.1	long_non-coding	lincRNA	Primitive & embryonic	4.10738	22.4145	3128
chr12	110936585	110958208	+	RP1-46F2.2	long_non-coding	lincRNA	Primitive & embryonic	4.12596	19.9886	3176
chr11	116639422	116658252	+	AP000770.1	long_non-coding	lincRNA	Primitive & embryonic	4.082	21.8001	3214
chr4	112646476	112650051	-	RP11-148B6.1	long_non-coding	antisense	Primitive & embryonic	4.82454	9.70121	3240
chr6	169809318	169810102	-	RP1-182D15.2	long_non-coding	lincRNA	Primitive & embryonic	4.96643	8.93951	3309
chr19	28949437	28950200	-	AC011524.2	long_non-coding	lincRNA	Primitive & embryonic	4.96643	8.93951	3314
chr12	8217758	8221115	+	RP11-266K4.14	long_non-coding	lincRNA	Primitive & embryonic	5.46308	7.52084	3333
chr2	242025183	242026176	-	AC093642.4	long_non-coding	lincRNA	Primitive & embryonic	5.16509	8.20379	3344
chr2	388412	416885	+	AC105393.1	long_non-coding	lincRNA	Primitive & embryonic	4.06775	18.7587	3374
chr13	112647044	112684497	+	ATP11AUN	long_non-coding	lincRNA	Primitive & embryonic	3.95224	26.0492	3375
chr13	111588291	111672608	+	RP11-65D24.2	long_non-coding	lincRNA	Primitive & embryonic	3.86577	47.289	3377
chr10	48883955	48935213	-	RP11-523O18.7	long_non-coding	sense_overlapping	Primitive & embryonic	3.83708	36.8416	3459
chr19	28509238	28518728	+	AC005616.2	long_non-coding	lincRNA	Primitive & embryonic	4.46979	10.7363	3498
chr8	12505001	12607664	-	RP11-419I17.1	long_non-coding	processed_transcript	Primitive & embryonic	3.81422	31.2141	3586
chr19	31588040	31595720	-	AC011525.2	long_non-coding	lincRNA	Primitive & embryonic	4.33434	11.7048	3591
chr17	48646923	48704212	+	CTD-2377D24.6	long_non-coding	lincRNA	Primitive & embryonic	3.80621	29.606	3628
chr15	99157231	99161140	-	AC022819.3	long_non-coding	sense_intronic	Primitive & embryonic	4.52939	9.93295	3647
chr7	2944035	2947091	+	AC004906.3	long_non-coding	antisense	Primitive & embryonic	4.37046	10.8946	3653
chr16	50860196	50901061	+	RP11-883G14.1	long_non-coding	lincRNA	Primitive & embryonic	3.78691	23.7519	3774
chr6	29529420	29533665	+	DAQB-12N14.5	long_non-coding	antisense	Primitive & embryonic	4.60524	9.13249	3792
chr12	128188004	128191364	-	RP11-417O18.2	long_non-coding	lincRNA	Primitive & embryonic	4.41461	10.0847	3815
chr17	73894749	73911878	-	CTD-2582D11.1	long_non-coding	lincRNA	Primitive & embryonic	3.90801	16.5517	3819
chr12	128023788	128027166	-	RP11-349K16.1	long_non-coding	lincRNA	Primitive & embryonic	4.41461	10.0847	3821
chr17	33976531	33980851	+	RP11-17M24.2	long_non-coding	antisense	Primitive & embryonic	4.28355	11.0665	3823
chr11	117833719	117837792	+	RP11-728F11.4	long_non-coding	antisense	Primitive & embryonic	4.41461	10.0847	3825
chr11	69004394	69005100	+	RP11-554A11.5	long_non-coding	antisense	Primitive & embryonic	5.95972	6.20181	3869
chr17	72072333	72093481	+	AC007461.2	long_non-coding	lincRNA	Primitive & embryonic	3.93767	15.5252	3880
chr5	1725149	1728172	+	CTD-2587M23.1	long_non-coding	lincRNA	Primitive & embryonic	4.20686	11.2493	3921
chr5	176173345	176199295	-	RP11-844P9.6	long_non-coding	processed_transcript	Primitive & embryonic	3.77934	20.3058	3929
chr3	42732577	42746768	+	RP4-613B23.4	long_non-coding	antisense	Primitive & embryonic	3.93567	14.7127	3950
chr17	45733353	45734669	-	RP11-293E1.1	long_non-coding	lincRNA	Primitive & embryonic	5.41793	6.78275	3976
chr20	63127495	63129459	-	RP5-963E22.5	long_non-coding	lincRNA	Primitive & embryonic	4.31566	10.2526	3993
chr12	131447337	131455436	-	RP11-897M7.4	long_non-coding	lincRNA	Primitive & embryonic	4.31566	10.2526	3995
chr1	166081183	166087483	+	RP11-375H19.2	long_non-coding	antisense	Primitive & embryonic	4.1387	11.4411	4029
chr2	130743538	130755879	-	AC140481.8	long_non-coding	antisense	Primitive & embryonic	4.35518	9.43824	4153
chr14	99324799	99332015	-	CTD-2200A16.1	long_non-coding	lincRNA	Primitive & embryonic	4.35518	9.43824	4157
chr17	57771946	57834609	-	RP11-60A24.3	long_non-coding	lincRNA	Primitive & embryonic	3.55291	32.5458	4210
chr19	35262846	35264804	+	AD000684.2	long_non-coding	sense_intronic	Primitive & embryonic	4.54074	8.46777	4217
chr12	49861207	49865802	+	RP11-70F11.7	long_non-coding	lincRNA	Primitive & embryonic	4.54074	8.46777	4219
chr1	246516039	246524287	-	RP11-690C23.2	long_non-coding	lincRNA	Primitive & embryonic	4.54074	8.46777	4221
chr19	35251440	35253639	-	AC002128.5	long_non-coding	antisense	Primitive & embryonic	4.84227	7.5502	4236
chr12	3367833	3371346	+	RP11-476M19.2	long_non-coding	lincRNA	Primitive & embryonic	4.84227	7.5502	4237
chr2	2834264	2838391	-	AC011995.1	long_non-coding	lincRNA	Primitive & embryonic	4.08667	10.8227	4285
chr19	30665274	30668647	-	CTC-565M22.1	long_non-coding	lincRNA	Primitive & embryonic	4.25694	9.61594	4286
chr20	37571103	37583935	+	RP11-425M5.8	long_non-coding	lincRNA	Primitive & embryonic	3.88677	12.4896	4323
chr1	5561709	5668255	-	RP11-154H17.1	long_non-coding	lincRNA	Primitive & embryonic	3.46122	50.1984	4355
chrX	16153220	16170869	-	RP11-431J24.2	long_non-coding	antisense	Primitive & embryonic	3.84899	12.7116	4389
chr22	48052646	48058275	+	LL22NC03-27C5.1	long_non-coding	lincRNA	Primitive & embryonic	4.40501	8.6236	4401
chr21	44414588	44425272	-	AP001065.2	long_non-coding	antisense	Primitive & embryonic	3.76403	14.2021	4405
chr14	76778952	76782249	+	RP11-488C13.7	long_non-coding	lincRNA	Primitive & embryonic	4.40501	8.6236	4407
chr16	50856614	50879278	-	CTD-2034I21.1	long_non-coding	lincRNA	Primitive & embryonic	3.76403	14.2021	4409
chr11	94641907	94651628	+	RP11-867G2.6	long_non-coding	lincRNA	Primitive & embryonic	4.1718	9.80523	4423
chr15	69037549	69043565	-	RP11-809H16.4	long_non-coding	antisense	Primitive & embryonic	3.97315	11.2394	4442
chr16	3181233	3184018	-	AJ003147.8	long_non-coding	lincRNA	Primitive & embryonic	5.04284	6.78036	4508
chr12	8788274	8795789	+	RP11-20D14.6	long_non-coding	lincRNA	Primitive & embryonic	4.63534	7.66292	4513
chr5	168706567	168720884	+	CTC-558O2.1	long_non-coding	antisense	Primitive & embryonic	3.75242	13.3934	4530
chr12	131165011	131212931	+	RP11-638F5.1	long_non-coding	lincRNA	Primitive & embryonic	3.54905	18.8802	4553
chr1	4973381	4981568	+	RP4-603B14.1	long_non-coding	lincRNA	Primitive & embryonic	4.291	8.79755	4560
chr7	131910220	131948953	+	AC009518.4	long_non-coding	lincRNA	Primitive & embryonic	3.45564	23.3821	4588
chr1	17189783	17197617	+	RP11-380J14.1	long_non-coding	lincRNA	Primitive & embryonic	3.77044	12.3534	4651
chr16	66841433	66853448	-	RP11-61A14.1	long_non-coding	antisense	Primitive & embryonic	3.73943	12.5845	4659
chr2	26671254	26674464	-	AC015977.6	long_non-coding	antisense	Primitive & embryonic	4.46979	7.80899	4660
chr12	131366660	131371059	+	RP13-507P19.1	long_non-coding	lincRNA	Primitive & embryonic	3.92087	10.6385	4673
chr7	142875836	142892743	+	RP11-114L10.2	long_non-coding	antisense	Primitive & embryonic	3.59336	15.0452	4688
chr20	58754351	58756838	+	RP4-806M20.5	long_non-coding	lincRNA	Primitive & embryonic	4.11015	9.1831	4710
chr2	70687142	70691824	+	AC007395.3	long_non-coding	antisense	Primitive & embryonic	4.11015	9.1831	4712
chr17	33935437	34156000	-	RP11-17M24.3	long_non-coding	processed_transcript	Primitive & embryonic	3.31468	61.2053	4758
chr2	241581922	241582726	+	RP11-367H1.1	long_non-coding	lincRNA	Primitive & embryonic	5.36375	6.04813	4767
chr17	45731703	45732977	-	RP11-293E1.2	long_non-coding	lincRNA	Primitive & embryonic	5.36375	6.04813	4771
chr17	80801640	80805632	-	RP11-28G8.1	long_non-coding	antisense	Primitive & embryonic	4.03723	9.38936	4875
chr15	99139317	99145370	+	RP11-6O2.3	long_non-coding	antisense	Primitive & embryonic	4.03723	9.38936	4878
chr17	30573472	30577000	-	AC006050.2	long_non-coding	processed_transcript	Primitive & embryonic	4.33434	7.97787	4945
chr19	34576733	34577701	-	CTD-2378H7.2	long_non-coding	lincRNA	Primitive & embryonic	4.76778	6.86369	4953
chr12	116948738	116951422	-	RP11-240G22.5	long_non-coding	antisense	Primitive & embryonic	4.33434	7.97787	4956
chr17	30576464	30579682	+	AC005562.1	long_non-coding	processed_transcript	Primitive & embryonic	4.76778	6.86369	4959
chr13	99726247	99727491	-	RP11-279D17.2	long_non-coding	antisense	Primitive & embryonic	4.76778	6.86369	4964
chr16	84459259	84467361	-	RP11-517C16.2	long_non-coding	antisense	Primitive & embryonic	3.91639	9.8205	5004
chr2	19868874	19885047	+	AC013400.2	long_non-coding	lincRNA	Primitive & embryonic	3.57583	13.2054	5056
chr5	179377505	179378865	+	RP11-443C10.2	long_non-coding	lincRNA	Primitive & embryonic	4.22147	8.16312	5084
chr2	230908852	230910102	+	AC012507.4	long_non-coding	antisense	Primitive & embryonic	4.22147	8.16312	5087
chr22	32327171	32343105	-	RP1-149A16.12	long_non-coding	antisense	Primitive & embryonic	3.50572	14.1802	5090
chr19	46547056	46600861	-	AC011551.3	long_non-coding	sense_intronic	Primitive & embryonic	3.36341	18.6842	5102
chr22	49572264	49575426	-	RP1-29C18.9	long_non-coding	lincRNA	Primitive & embryonic	4.12596	8.36054	5155
chr7	379359	382712	+	AC226118.1	long_non-coding	lincRNA	Primitive & embryonic	4.0441	8.56726	5239
chr19	27684580	27793378	-	CTC-459F4.2	long_non-coding	lincRNA	Primitive & embryonic	3.2064	27.494	5259
chr1	159961299	159984750	+	RP11-48O20.4	long_non-coding	lincRNA	Primitive & embryonic	3.41691	14.6258	5273
chr19	52222225	52231287	-	CTD-2525I3.3	long_non-coding	antisense	Primitive & embryonic	3.85629	9.22556	5317
chr17	62706234	62737915	+	RP11-156L14.1	long_non-coding	antisense	Primitive & embryonic	3.2862	18.6387	5335
chr4	6202328	6206649	+	RP11-586D19.2	long_non-coding	lincRNA	Primitive & embryonic	4.96643	6.07636	5351
chr15	92634305	92634665	+	RP11-386M24.10	long_non-coding	antisense	Primitive & embryonic	4.96643	6.07636	5371
chr5	174173101	174181814	+	CTC-229L21.1	long_non-coding	sense_intronic	Primitive & embryonic	3.8076	9.45392	5382
chr13	100537365	100539567	+	RP11-151A6.6	long_non-coding	antisense	Primitive & embryonic	4.39137	7.15683	5421
chr9	131132852	131167505	-	RP11-544A12.4	long_non-coding	antisense	Primitive & embryonic	3.36189	14.5917	5464
chr17	49505657	49574064	-	RP5-1029K10.2	long_non-coding	antisense	Primitive & embryonic	3.14917	26.995	5470
chr11	134563396	134573056	+	AP004550.1	long_non-coding	lincRNA	Primitive & embryonic	3.60067	10.8763	5489
chrX	134949549	134953382	+	RP3-473B4.3	long_non-coding	lincRNA	Primitive & embryonic	4.25694	7.33895	5561
chr3	10767464	10771718	+	AC018495.3	long_non-coding	lincRNA	Primitive & embryonic	4.25694	7.33895	5571
chr17	77563368	77568695	-	RP11-13K12.5	long_non-coding	lincRNA	Primitive & embryonic	4.25694	7.33895	5582
chr15	77916522	77922019	+	RP11-114H24.7	long_non-coding	lincRNA	Primitive & embryonic	4.25694	7.33895	5591
chr15	82647770	82692820	+	RP11-752G15.3	long_non-coding	antisense	Primitive & embryonic	3.24539	17.0987	5600
chr1	30140263	30141607	+	RP5-893G23.1	long_non-coding	lincRNA	Primitive & embryonic	4.25694	7.33895	5605
chr17	5772234	5930696	+	RP11-803F22.1	long_non-coding	lincRNA	Primitive & embryonic	3.05166	46.0779	5666
chr5	69477480	69485612	-	RP11-241G9.3	long_non-coding	antisense	Primitive & embryonic	4.14589	7.53556	5674
chr2	65623272	65628424	+	RP11-418H16.1	long_non-coding	lincRNA	Primitive & embryonic	4.14589	7.53556	5676
chr12	8776219	8830947	-	RP11-20D14.7	long_non-coding	antisense	Primitive & embryonic	3.18537	18.6204	5684
chr17	9283174	9305651	+	RP11-85B7.4	long_non-coding	antisense	Primitive & embryonic	3.38014	12.8052	5694
chr3	14764952	14767440	-	AC090957.2	long_non-coding	antisense	Primitive & embryonic	4.05261	7.74285	5776
chr20	39213777	39224748	-	RP4-705O1.1	long_non-coding	lincRNA	Primitive & embryonic	4.05261	7.74285	5778
chr8	142403652	142407028	+	RP13-467H17.1	long_non-coding	antisense	Primitive & embryonic	4.68264	6.18368	5786
chr5	139012650	139051203	+	CTB-46B19.2	long_non-coding	antisense	Primitive & embryonic	3.24474	15.3154	5793
chr2	3131985	3145780	-	AC019118.3	long_non-coding	lincRNA	Primitive & embryonic	3.50572	10.8103	5822
chr10	123574227	123583767	+	RP11-282I1.2	long_non-coding	lincRNA	Primitive & embryonic	3.50572	10.8103	5832
chr22	26241331	26254092	-	RP11-259P1.1	long_non-coding	antisense	Primitive & embryonic	3.97315	7.95823	5843
chr18	13514520	13522888	-	RP11-53B2.3	long_non-coding	antisense	Primitive & embryonic	3.97315	7.95823	5856
chr10	120597949	120600124	+	C10orf85	long_non-coding	lincRNA	Primitive & embryonic	3.90465	8.1799	5864
chr18	80046900	80081293	+	RP11-795F19.1	long_non-coding	lincRNA	Primitive & embryonic	3.57583	10.073	5872
chr7	106824883	106838476	+	CTB-133P21.1	long_non-coding	lincRNA	Primitive & embryonic	3.60355	9.82934	5874
chr12	25944857	25958578	-	RP11-877E17.2	long_non-coding	antisense	Primitive & embryonic	3.97315	7.95823	5879
chr5	135236234	135248179	-	CTC-349C3.2	long_non-coding	lincRNA	Primitive & embryonic	3.28549	13.7928	5885
chr14	76774284	76781518	-	RP11-488C13.6	long_non-coding	antisense	Primitive & embryonic	3.84498	8.40653	5887
chr1	214344172	214357615	-	RP11-176D17.3	long_non-coding	sense_overlapping	Primitive & embryonic	3.66752	9.34639	5904
chr19	31542039	31554797	+	CTD-2050I18.1	long_non-coding	lincRNA	Primitive & embryonic	3.63398	9.58706	5909
chr5	135559577	135634874	+	CTC-321K16.1	long_non-coding	antisense	Primitive & embryonic	3.04836	24.5438	5910
chr22	47631674	47855600	+	RP11-191L9.4	long_non-coding	lincRNA	Primitive & embryonic	2.96426	48.9086	6010
chr9	98943337	98943775	-	RP11-92C4.6	long_non-coding	antisense	Primitive & embryonic	5.29753	5.31771	6031
chr17	30557732	30558502	-	RP11-218M11.6	long_non-coding	antisense	Primitive & embryonic	5.29753	5.31771	6040
chr11	15910957	15927443	+	RP11-222N13.1	long_non-coding	lincRNA	Primitive & embryonic	3.37718	11.5177	6057
chr7	157466231	157499716	+	AC006372.4	long_non-coding	lincRNA	Primitive & embryonic	3.10506	17.8835	6062
chr5	6779458	6779998	+	RP11-332J15.4	long_non-coding	lincRNA	Primitive & embryonic	4.46979	6.33445	6065
chr20	21530202	21530744	+	RP5-984P4.4	long_non-coding	lincRNA	Primitive & embryonic	4.46979	6.33445	6067
chr12	129208601	129212662	+	RP11-669N7.3	long_non-coding	lincRNA	Primitive & embryonic	4.46979	6.33445	6081
chr1	114206427	114262278	-	RP4-543J13.1	long_non-coding	lincRNA	Primitive & embryonic	3.07446	18.4134	6124
chr8	37717579	37733756	+	RP11-863K10.2	long_non-coding	antisense	Primitive & embryonic	3.4765	10.0139	6182
chr2	2895048	3126026	-	AC019118.2	long_non-coding	lincRNA	Primitive & embryonic	2.89091	48.0415	6205
chr17	74064357	74154212	-	RP11-101O21.1	long_non-coding	lincRNA	Primitive & embryonic	2.96409	24.6954	6207
[truncated: 1,595 more rows]

## Sheet: Organ devel. & renal
seqname	start	end	strand	name	category	type	top_component	top_comp_ooe	top_comp_p	top_comp_rank
[truncated: 1,028 more rows]

[truncated: 13 more sheets: Pulmonary devel., Lymphoid, Myeloid & erythroid, Cardiac, Musculoskeletal, Vascular & endothelial, Neural, Digestive, Renal & cancer, Cancer & epithelial, Stromal A, Stromal B, Tissue invariant]
